# Supplementary material for: Common genetic risk variants identified in the SPARK cohort support DDHD2 as a candidate risk gene for autism
Source: Transl Psychiatry. 2020 Aug 3;10:265. doi: 10.1038/s41398-020-00953-9 (PMC7400671; doi:10.1038/s41398-020-00953-9)
Supplement: Supplementary file 2 — Supplementary Table s3 [file 41398_2020_953_MOESM2_ESM.xlsx]

## Sheet: Table S3
					SPARK (full dataset)			iPSYCH+PGC			Meta(EUR)
SNP	POS(hg38)	A1	A2	A1_FREQ	OR (95%CI)	P		OR (95%CI)	P		OR (95%CI)	P
rs60527016	8:38442106	C	T	0.207717	0.84(0.79 - 0.9)	4.70149e-08		0.95(0.92 - 0.99)	0.004661		0.93(0.91 - 0.96)	3.053e-06
rs11184553	1:105395840	A	C	0.460644	1.12(1.07 - 1.18)	6.4906e-06		1.01(0.98 - 1.04)	0.5358		1.03(1 - 1.05)	0.02134
rs17585355	1:109315193	C	A	0.0468333	1.29(1.14 - 1.45)	3.80388e-05		1(0.94 - 1.06)	0.9882		1.04(0.99 - 1.1)	0.123
rs58002677	1:157390100	C	A	0.0762584	0.82(0.75 - 0.91)	8.1537e-05		1(0.94 - 1.06)	0.9775		0.96(0.91 - 1.01)	0.09947
rs75913753	1:191552334	C	G	0.0153424	1.54(1.25 - 1.89)	5.09363e-05		1.05(0.94 - 1.16)	0.3702		1.12(1.02 - 1.23)	0.01849
rs28398772	1:2030027	T	C	0.0304367	1.36(1.17 - 1.59)	8.74123e-05		NA	NA		1.26(1.05 - 1.51)	0.01128
rs10916759	1:20308900	C	T	0.190137	1.14(1.07 - 1.22)	4.2931e-05		1.01(0.98 - 1.05)	0.5586		1.03(1 - 1.06)	0.06494
rs2807363	1:22159461	T	C	0.064826	0.8(0.73 - 0.89)	2.94755e-05		0.97(0.92 - 1.02)	0.267		0.94(0.89 - 0.99)	0.01067
rs548942	1:24365793	T	C	0.198273	0.87(0.81 - 0.92)	1.67585e-05		1(0.97 - 1.04)	0.9395		0.98(0.95 - 1.01)	0.1318
rs111518260	1:246194777	C	T	0.0250603	0.71(0.6 - 0.84)	9.8079e-05		NA	NA		0.71(0.59 - 0.86)	0.0004823
rs72665705	1:33916058	T	A	0.0147076	0.63(0.5 - 0.79)	7.30304e-05		0.97(0.86 - 1.1)	0.6744		0.9(0.8 - 1)	0.0576
rs10915487	1:4251853	T	G	0.321031	1.13(1.07 - 1.2)	1.64287e-05		0.99(0.96 - 1.02)	0.3804		1.01(0.98 - 1.04)	0.5425
rs792323	1:74241910	T	C	0.126949	1.18(1.09 - 1.27)	2.4943e-05		1.02(0.98 - 1.06)	0.4339		1.04(1 - 1.08)	0.03072
rs573673307	1:81783289	A	AT	0.0943607	1.22(1.12 - 1.34)	1.32204e-05		NA	NA		1.23(1.11 - 1.36)	9.105e-05
rs111786280	1:83374477	A	G	0.129346	0.85(0.78 - 0.92)	3.91096e-05		0.96(0.92 - 1.01)	0.1066		0.94(0.9 - 0.98)	0.002567
rs61770411	1:84768482	G	A	0.237575	1.13(1.06 - 1.2)	6.01255e-05		1(0.96 - 1.03)	0.8845		1.02(0.99 - 1.05)	0.1548
rs77935631	1:94889701	T	C	0.0458771	0.78(0.69 - 0.88)	5.66537e-05		1.01(0.95 - 1.08)	0.7822		0.97(0.91 - 1.03)	0.2683
rs7074343	10:102523408	A	G	0.334747	0.89(0.85 - 0.94)	2.83337e-05		1(0.97 - 1.03)	0.8962		0.98(0.96 - 1.01)	0.1658
rs78004545	10:130876842	A	G	0.0367604	1.33(1.16 - 1.53)	5.09592e-05		1.04(0.96 - 1.14)	0.3496		1.1(1.02 - 1.19)	0.01549
rs190216509	10:73931183	T	C	0.00991425	1.99(1.43 - 2.76)	4.02433e-05		NA	NA		1.94(1.36 - 2.77)	0.0002592
rs11188360	10:95558200	A	G	0.149671	1.19(1.1 - 1.27)	3.44776e-06		1.04(1 - 1.08)	0.04845		1.07(1.03 - 1.11)	0.0003112
rs117732138	10:975370	A	G	0.0227131	1.46(1.23 - 1.73)	1.54241e-05		0.98(0.88 - 1.09)	0.737		1.08(0.99 - 1.19)	0.09688
rs141624506	11:103038064	A	G	0.011795	1.65(1.29 - 2.11)	6.51534e-05		0.95(0.85 - 1.06)	0.3453		1.03(0.93 - 1.14)	0.6147
rs4937993	11:113133940	G	A	0.488004	0.9(0.85 - 0.94)	3.59274e-05		1(0.97 - 1.02)	0.7793		0.98(0.96 - 1.01)	0.1187
rs72867496	11:13298242	G	A	0.102275	1.2(1.1 - 1.3)	3.81685e-05		1.02(0.97 - 1.06)	0.5084		1.04(1 - 1.08)	0.05622
rs12295602	11:20871662	C	T	0.0631542	0.8(0.72 - 0.88)	1.95865e-05		1.02(0.96 - 1.07)	0.5493		0.98(0.94 - 1.03)	0.4862
rs77230196	11:24997823	C	T	0.0706573	1.29(1.16 - 1.43)	2.50562e-06		1.03(0.96 - 1.11)	0.3446		1.1(1.04 - 1.17)	0.001577
rs493214	11:30408553	A	G	0.366915	1.11(1.06 - 1.17)	3.98921e-05		1(0.97 - 1.03)	0.8861		1.02(1 - 1.05)	0.05922
rs10742763	11:45672434	T	C	0.063043	1.31(1.17 - 1.46)	3.66078e-06		1.03(0.97 - 1.09)	0.3682		1.07(1.02 - 1.13)	0.01067
rs12417377	11:56007479	T	C	0.0582626	1.25(1.13 - 1.4)	3.6393e-05		0.96(0.91 - 1.02)	0.1974		1.02(0.96 - 1.07)	0.5489
rs9666693	11:79241916	T	C	0.400429	0.9(0.85 - 0.95)	5.74308e-05		1(0.98 - 1.03)	0.7937		0.98(0.96 - 1.01)	0.1582
rs60817939	12:10362577	TA	T	0.170657	0.86(0.8 - 0.92)	1.13753e-05		NA	NA		0.88(0.81 - 0.95)	0.001559
rs75777835	12:47291939	A	G	0.0103522	0.58(0.45 - 0.75)	4.72993e-05		NA	NA		0.61(0.46 - 0.81)	0.0005168
rs61925919	12:91843377	A	G	0.195114	1.16(1.09 - 1.25)	1.53201e-05		1.06(1.02 - 1.1)	0.00267		1.08(1.05 - 1.12)	4.622e-06
rs117742058	13:29097247	C	T	0.020036	1.44(1.2 - 1.72)	8.35369e-05		1.01(0.93 - 1.09)	0.8851		1.05(0.98 - 1.13)	0.1609
rs9548144	13:37992627	A	C	0.369814	1.11(1.06 - 1.17)	4.57777e-05		0.99(0.97 - 1.02)	0.6668		1.02(0.99 - 1.04)	0.2103
rs1556746	13:40204682	G	A	0.3589	0.9(0.85 - 0.95)	5.40769e-05		1.01(0.98 - 1.04)	0.7035		0.98(0.96 - 1.01)	0.2342
rs35163119	13:56536263	AT	A	0.185399	0.88(0.82 - 0.94)	9.70984e-05		0.98(0.95 - 1.02)	0.3486		0.97(0.94 - 1)	0.06803
rs9598562	13:63231583	T	C	0.212546	1.15(1.09 - 1.23)	4.20728e-06		1.03(0.99 - 1.06)	0.1345		1.05(1.02 - 1.08)	0.001946
rs12865628	13:73742181	A	G	0.235324	1.15(1.08 - 1.23)	1.70971e-05		0.99(0.96 - 1.02)	0.4315		1.01(0.98 - 1.04)	0.5273
rs72636352	13:83938761	A	C	0.0791282	0.82(0.74 - 0.9)	2.84817e-05		0.99(0.94 - 1.04)	0.6828		0.95(0.91 - 1)	0.04676
rs61094269	13:88962708	A	C	0.0780703	1.23(1.11 - 1.36)	4.88387e-05		1.04(0.99 - 1.1)	0.09681		1.08(1.03 - 1.13)	0.0009041
rs4142199	13:94252511	G	A	0.0521747	1.33(1.15 - 1.53)	9.77353e-05		NA	NA		1.3(1.11 - 1.52)	0.000986
rs72646783	13:96859683	T	C	0.0377415	1.35(1.19 - 1.55)	6.49557e-06		0.97(0.9 - 1.04)	0.3593		1.02(0.95 - 1.09)	0.589
rs75177883	14:100421575	T	C	0.0160042	0.65(0.52 - 0.8)	5.66911e-05		1.03(0.9 - 1.17)	0.6975		0.97(0.86 - 1.09)	0.6311
rs3811314	14:22045480	A	G	0.300576	0.89(0.84 - 0.94)	3.6088e-05		NA	NA		0.86(0.8 - 0.92)	1.315e-05
rs76574528	14:76393305	A	T	0.0197297	1.52(1.26 - 1.83)	1.15492e-05		1.05(0.94 - 1.17)	0.4266		1.15(1.04 - 1.27)	0.004615
rs78103326	14:97324993	T	C	0.0283135	0.74(0.63 - 0.86)	9.8703e-05		1.07(0.98 - 1.16)	0.129		0.99(0.91 - 1.06)	0.7225
rs12913619	15:40803906	A	C	0.0285864	1.38(1.19 - 1.6)	2.98734e-05		1.05(0.97 - 1.13)	0.2359		1.1(1.03 - 1.18)	0.005765
rs140830062	15:58340756	G	A	0.0633295	0.81(0.73 - 0.89)	3.55582e-05		0.99(0.94 - 1.05)	0.7891		0.95(0.91 - 1)	0.05691
rs60629520	15:88765732	A	G	0.0408998	0.76(0.67 - 0.87)	7.05379e-05		0.99(0.91 - 1.07)	0.732		0.93(0.87 - 1)	0.0602
rs3743906	16:584165	C	G	0.115001	0.83(0.75 - 0.91)	4.0333e-05		NA	NA		0.82(0.74 - 0.91)	0.0001867
rs77562299	16:65377873	C	T	0.06984	1.26(1.14 - 1.39)	4.42421e-06		0.94(0.89 - 0.99)	0.0226		1(0.95 - 1.04)	0.8632
rs146306951	16:6594898	T	C	0.0219989	0.69(0.58 - 0.83)	4.61525e-05		0.96(0.87 - 1.05)	0.3484		0.9(0.83 - 0.98)	0.01888
rs7185014	16:78836075	T	C	0.222981	0.88(0.83 - 0.94)	6.77985e-05		1(0.97 - 1.03)	0.9764		0.97(0.95 - 1)	0.09474
rs12925471	16:88527313	A	G	0.119864	0.84(0.78 - 0.92)	3.94667e-05		NA	NA		0.81(0.73 - 0.89)	1.795e-05
rs11640258	16:8988376	G	A	0.0722457	0.81(0.73 - 0.89)	2.96026e-05		1.03(0.97 - 1.09)	0.318		0.99(0.94 - 1.04)	0.6646
rs9906229	17:2693502	C	T	0.130866	1.17(1.08 - 1.25)	4.04612e-05		1.04(0.99 - 1.09)	0.0843		1.07(1.03 - 1.12)	0.001238
rs854632	17:36047746	T	C	0.144087	0.86(0.8 - 0.92)	4.29587e-05		1(0.96 - 1.04)	0.8674		0.97(0.93 - 1.01)	0.1135
rs62068062	17:40935667	T	C	0.0166674	0.66(0.53 - 0.81)	7.28979e-05		0.99(0.89 - 1.1)	0.8938		0.92(0.84 - 1.01)	0.0878
rs62070755	17:62231410	T	C	0.147407	0.86(0.8 - 0.93)	8.10178e-05		1(0.96 - 1.04)	0.9373		0.97(0.93 - 1)	0.06532
rs76127258	17:79194024	G	A	0.101002	1.18(1.09 - 1.28)	8.99736e-05		0.94(0.9 - 1)	0.03805		0.99(0.95 - 1.04)	0.7368
rs632349	18:69268412	G	A	0.362939	1.13(1.08 - 1.2)	2.56109e-06		0.96(0.94 - 0.99)	0.01112		0.99(0.96 - 1.01)	0.3654
rs118045675	18:75424019	A	G	0.0317458	0.71(0.61 - 0.82)	3.01826e-06		1(0.92 - 1.07)	0.8988		0.94(0.88 - 1.01)	0.0886
rs1046041	19:1095337	C	T	0.481826	0.89(0.85 - 0.94)	6.24838e-06		1.01(0.98 - 1.04)	0.4287		0.99(0.96 - 1.01)	0.289
rs10424699	19:14186486	A	G	0.199371	0.86(0.81 - 0.93)	3.42738e-05		1.02(0.98 - 1.06)	0.3409		0.99(0.96 - 1.02)	0.4581
rs147074146	19:16524517	C	T	0.0154104	1.59(1.29 - 1.98)	1.9224e-05		1.02(0.91 - 1.16)	0.7046		1.12(1.01 - 1.25)	0.03428
rs72997374	19:18679476	A	G	0.0347504	1.37(1.18 - 1.58)	3.01143e-05		NA	NA		1.4(1.2 - 1.65)	3.466e-05
rs79010603	19:2189858	T	C	0.0442367	1.29(1.14 - 1.46)	7.44476e-05		1.02(0.95 - 1.08)	0.6366		1.05(0.98 - 1.11)	0.1467
rs7249605	19:52982518	G	A	0.017179	0.66(0.54 - 0.81)	4.44862e-05		1.09(0.95 - 1.24)	0.2128		0.99(0.88 - 1.12)	0.9127
rs60624745	19:55856118	T	C	0.278414	0.86(0.81 - 0.92)	5.80905e-06		NA	NA		0.85(0.79 - 0.92)	2.003e-05
rs111423104	19:7758129	A	G	0.185377	1.15(1.07 - 1.23)	8.82454e-05		1.02(0.98 - 1.06)	0.2635		1.04(1.01 - 1.08)	0.01143
rs146278863	2:124300008	A	G	0.0120488	0.62(0.48 - 0.78)	8.46581e-05		1.03(0.91 - 1.15)	0.6595		0.94(0.85 - 1.05)	0.2958
rs10176394	2:143338805	C	T	0.134579	0.86(0.79 - 0.92)	6.45983e-05		0.98(0.94 - 1.01)	0.1861		0.96(0.93 - 0.99)	0.01321
rs187608248	2:158884559	C	G	0.0123982	0.62(0.49 - 0.79)	9.09949e-05		NA	NA		0.6(0.46 - 0.79)	0.000239
rs6433562	2:175848863	C	T	0.300412	1.12(1.06 - 1.18)	3.63057e-05		1.02(0.99 - 1.05)	0.2261		1.04(1.01 - 1.07)	0.01076
rs139334897	2:18726045	G	A	0.0129439	1.64(1.3 - 2.06)	2.43426e-05		0.98(0.86 - 1.13)	0.8224		1.11(0.98 - 1.25)	0.08744
rs72949094	2:205974745	A	T	0.0154658	0.63(0.51 - 0.78)	1.63082e-05		1.06(0.95 - 1.2)	0.2995		0.98(0.88 - 1.09)	0.709
rs112076191	2:207279254	T	C	0.113169	0.85(0.78 - 0.92)	5.63363e-05		1.02(0.97 - 1.06)	0.4903		0.98(0.95 - 1.02)	0.4023
rs12151744	2:235604990	A	C	0.309145	0.89(0.84 - 0.94)	4.92001e-05		1.01(0.98 - 1.04)	0.5728		0.99(0.96 - 1.02)	0.5324
rs10166776	2:240027895	A	G	0.334983	0.89(0.83 - 0.94)	9.03114e-05		0.97(0.94 - 1)	0.03509		0.96(0.93 - 0.98)	0.002364
rs12988672	2:32907754	G	A	0.377618	0.9(0.85 - 0.95)	9.66292e-05		0.99(0.96 - 1.02)	0.3898		0.98(0.95 - 1)	0.06067
rs62140879	2:47538059	G	A	0.0238796	0.72(0.61 - 0.85)	9.23284e-05		0.96(0.87 - 1.05)	0.3564		0.9(0.83 - 0.98)	0.02027
rs722265	2:69754959	A	G	0.30664	0.89(0.84 - 0.94)	1.32564e-05		0.99(0.96 - 1.02)	0.4785		0.97(0.95 - 1)	0.02973
rs13017078	2:84125245	T	C	0.336864	1.12(1.06 - 1.18)	3.87548e-05		1.03(1 - 1.06)	0.06784		1.04(1.02 - 1.07)	0.001041
rs11126998	2:85751663	G	C	0.201445	0.87(0.82 - 0.93)	4.31428e-05		1.03(0.99 - 1.07)	0.185		1(0.96 - 1.03)	0.7828
rs708937	20:13093588	G	A	0.0740325	1.28(1.14 - 1.44)	3.76173e-05		1.05(0.99 - 1.12)	0.1032		1.09(1.03 - 1.15)	0.002073
rs6044732	20:17315361	A	G	0.429201	1.11(1.06 - 1.17)	2.96976e-05		1.02(1 - 1.05)	0.08114		1.05(1.02 - 1.07)	0.0005479
rs11699811	20:32956530	T	C	0.0632883	1.25(1.13 - 1.38)	2.62343e-05		1(0.95 - 1.05)	0.8886		1.03(0.98 - 1.08)	0.1862
rs426195	20:39598545	T	C	0.0705735	0.81(0.73 - 0.9)	9.95318e-05		0.97(0.91 - 1.03)	0.2723		0.93(0.88 - 0.98)	0.01088
rs290403	20:54094975	A	G	0.442693	0.89(0.85 - 0.94)	2.14769e-05		1.02(0.99 - 1.05)	0.1168		1(0.98 - 1.03)	0.7817
rs185523698	20:58977406	T	C	0.0211634	1.45(1.22 - 1.73)	3.9011e-05		1.08(0.99 - 1.17)	0.07922		1.14(1.05 - 1.22)	0.0007814
rs112454154	21:14021716	A	G	0.0228914	0.68(0.57 - 0.81)	2.12175e-05		1.05(0.95 - 1.16)	0.302		0.96(0.88 - 1.05)	0.4164
rs138064853	22:18156249	G	GCT	0.0883174	1.25(1.13 - 1.38)	1.79636e-05		1.03(0.98 - 1.08)	0.1972		1.05(1.01 - 1.1)	0.01739
rs143754631	22:34135435	T	C	0.0110118	0.59(0.45 - 0.76)	8.4032e-05		NA	NA		0.69(0.51 - 0.94)	0.01756
rs143634450	22:43499322	A	G	0.0394467	1.39(1.22 - 1.58)	1.04389e-06		0.99(0.92 - 1.07)	0.7748		1.07(1 - 1.14)	0.05296
rs2638592	3:120312093	C	G	0.235119	1.14(1.08 - 1.21)	6.8705e-06		1.01(0.98 - 1.04)	0.5488		1.03(1 - 1.06)	0.03981
rs10934806	3:127209692	A	G	0.349524	0.9(0.85 - 0.95)	7.04716e-05		0.99(0.96 - 1.02)	0.4752		0.97(0.94 - 1)	0.02209
rs74441770	3:132510224	T	C	0.0151599	1.63(1.29 - 2.06)	5.07291e-05		NA	NA		1.58(1.22 - 2.04)	0.0005197
rs9878065	3:139481628	T	C	0.0261476	1.4(1.18 - 1.66)	9.86812e-05		0.95(0.88 - 1.03)	0.217		1.01(0.94 - 1.08)	0.8674
rs7627815	3:143236587	T	C	0.0343502	1.38(1.2 - 1.58)	7.95482e-06		0.97(0.89 - 1.06)	0.5589		1.02(0.94 - 1.11)	0.6212
rs146509900	3:172321572	T	G	0.0108771	0.58(0.44 - 0.76)	9.31887e-05		NA	NA		0.61(0.45 - 0.81)	0.0007021
rs6787321	3:176320822	C	A	0.449021	1.11(1.05 - 1.17)	8.84372e-05		1(0.97 - 1.03)	0.8762		1.01(0.99 - 1.04)	0.34
rs150927840	3:185241365	C	A	0.0129183	0.59(0.46 - 0.77)	9.15564e-05		NA	NA		0.57(0.43 - 0.75)	7.898e-05
rs2727953	3:1998762	C	T	0.214092	0.87(0.82 - 0.93)	2.28727e-05		1(0.97 - 1.03)	0.925		0.97(0.94 - 1)	0.07078
rs405182	3:8678265	A	G	0.307205	0.85(0.8 - 0.91)	1.79953e-06		NA	NA		0.84(0.78 - 0.91)	5.187e-06
rs139975795	4:108074930	T	TAACTCAAAAAAGAAAAAAGAAAA	0.0344431	0.75(0.65 - 0.87)	6.97204e-05		NA	NA		0.73(0.63 - 0.85)	5.592e-05
rs5861101	4:112448723	G	GA	0.460455	0.9(0.85 - 0.94)	2.27898e-05		0.97(0.95 - 1)	0.06401		0.96(0.94 - 0.99)	0.001802
rs552214748	4:116780066	C	T	0.0157903	1.56(1.27 - 1.93)	2.67606e-05		0.99(0.9 - 1.09)	0.8609		1.07(0.97 - 1.17)	0.1597
rs112949411	4:123183969	T	C	0.0273409	1.41(1.21 - 1.64)	1.40795e-05		1.05(0.93 - 1.19)	0.4404		1.12(1.01 - 1.25)	0.03753
rs146270715	4:169054876	A	G	0.0152049	0.59(0.46 - 0.76)	4.65641e-05		NA	NA		0.57(0.43 - 0.75)	8.316e-05
rs10034488	4:188881374	T	C	0.164093	0.86(0.8 - 0.93)	4.96683e-05		1.02(0.98 - 1.06)	0.401		0.99(0.95 - 1.02)	0.4301
rs115910005	4:35248979	T	C	0.0205442	1.48(1.23 - 1.79)	3.95985e-05		1.08(0.99 - 1.19)	0.08965		1.14(1.05 - 1.24)	0.002482
rs2726728	4:55670993	G	A	0.0629948	1.27(1.13 - 1.43)	3.79275e-05		1.03(0.96 - 1.09)	0.4439		1.06(1 - 1.12)	0.06275
rs77764318	4:5838460	A	G	0.0204506	1.44(1.2 - 1.72)	7.40065e-05		NA	NA		1.42(1.14 - 1.77)	0.00186
rs149237490	4:67658793	C	T	0.0204102	0.69(0.57 - 0.83)	9.76885e-05		0.98(0.89 - 1.08)	0.7178		0.93(0.85 - 1.01)	0.07321
rs191933848	4:69203057	A	G	0.0225828	0.69(0.58 - 0.82)	3.35332e-05		1(0.9 - 1.11)	0.9361		0.93(0.84 - 1.01)	0.1004
rs75114991	4:93811797	G	C	0.010298	1.76(1.33 - 2.32)	8.27149e-05		NA	NA		1.72(1.27 - 2.33)	0.0004402
rs6878200	5:106245227	T	C	0.184389	1.15(1.08 - 1.23)	2.84798e-05		1(0.97 - 1.04)	0.8451		1.03(1 - 1.06)	0.07749
rs145515846	5:114842877	T	C	0.0251882	0.7(0.59 - 0.83)	4.00243e-05		0.96(0.88 - 1.05)	0.3626		0.9(0.83 - 0.98)	0.01469
rs56222951	5:159831077	C	T	0.0991737	1.22(1.12 - 1.34)	1.42774e-05		1(0.95 - 1.05)	0.9538		1.04(0.99 - 1.09)	0.1203
rs115998611	5:173519106	T	C	0.020081	0.66(0.54 - 0.81)	6.64847e-05		NA	NA		0.66(0.52 - 0.83)	0.0004073
rs56027323	5:178734176	A	G	0.093149	1.22(1.12 - 1.33)	8.54529e-06		1.01(0.96 - 1.06)	0.7775		1.05(1 - 1.09)	0.03749
rs76393260	5:17928762	A	G	0.0603448	1.27(1.13 - 1.43)	5.91267e-05		0.98(0.93 - 1.05)	0.6255		1.03(0.98 - 1.09)	0.2842
rs11953866	5:181033051	A	G	0.0328688	1.33(1.15 - 1.53)	8.61711e-05		0.98(0.9 - 1.06)	0.5599		1.03(0.96 - 1.11)	0.3931
rs78135642	5:21723534	C	A	0.0108756	1.71(1.31 - 2.23)	7.98018e-05		NA	NA		1.81(1.32 - 2.48)	0.0002065
rs142174813	5:28397045	C	CATTAT	0.0154563	0.62(0.49 - 0.79)	8.39168e-05		NA	NA		0.6(0.45 - 0.8)	0.0005514
rs72751448	5:29544212	T	C	0.0380897	0.76(0.66 - 0.86)	3.46686e-05		1.06(0.98 - 1.15)	0.1766		0.97(0.9 - 1.04)	0.3473
rs74663767	5:36499801	T	C	0.0306968	1.37(1.18 - 1.59)	3.14102e-05		0.97(0.9 - 1.04)	0.4017		1.02(0.95 - 1.09)	0.5896
rs78158977	5:66560752	G	A	0.0267758	1.41(1.19 - 1.67)	5.70742e-05		0.98(0.9 - 1.07)	0.6517		1.04(0.96 - 1.12)	0.3608
rs151297473	5:78792030	T	TA	0.0325252	0.74(0.64 - 0.86)	8.87923e-05		NA	NA		0.73(0.61 - 0.87)	0.0005551
rs55657749	6:148600221	C	G	0.169919	1.17(1.08 - 1.26)	7.66638e-05		NA	NA		1.2(1.09 - 1.31)	7.828e-05
rs2813498	6:152170575	C	T	0.203825	0.88(0.82 - 0.94)	9.21536e-05		1(0.96 - 1.04)	0.9726		0.97(0.94 - 1)	0.06303
rs3749854	6:158508457	G	A	0.366698	1.11(1.06 - 1.17)	5.34878e-05		0.99(0.96 - 1.02)	0.3668		1.01(0.98 - 1.04)	0.509
rs138087296	6:166220425	G	A	0.0461012	0.78(0.69 - 0.88)	9.36053e-05		1(0.94 - 1.07)	0.9854		0.96(0.9 - 1.01)	0.1212
rs10588127	6:20868059	TAAAC	T	0.159652	0.87(0.81 - 0.93)	6.9284e-05		0.94(0.9 - 0.98)	0.003458		0.93(0.9 - 0.97)	0.0001271
rs145570843	6:23777604	C	A	0.01077	0.54(0.41 - 0.72)	1.54312e-05		NA	NA		0.47(0.34 - 0.65)	4.129e-06
rs35757165	6:68577377	C	A	0.0921501	1.2(1.1 - 1.31)	3.32567e-05		0.99(0.95 - 1.04)	0.8082		1.03(0.99 - 1.08)	0.1395
rs2815168	6:8018155	T	G	0.481819	0.91(0.86 - 0.95)	8.78947e-05		0.97(0.95 - 1)	0.03887		0.96(0.94 - 0.99)	0.001776
rs4707196	6:85361442	T	C	0.411444	1.11(1.05 - 1.16)	9.06353e-05		1.03(1 - 1.05)	0.07306		1.04(1.01 - 1.07)	0.002119
rs4626400	6:91120451	G	A	0.195588	0.86(0.8 - 0.92)	4.76586e-05		1.02(0.98 - 1.06)	0.3522		1(0.96 - 1.03)	0.864
rs538751	6:93138682	A	C	0.2439	0.88(0.83 - 0.93)	2.09211e-05		1.02(0.99 - 1.06)	0.1513		1(0.97 - 1.03)	0.8603
rs4576244	6:9525310	A	G	0.0143862	0.64(0.51 - 0.79)	5.2325e-05		NA	NA		0.69(0.52 - 0.93)	0.01292
rs767515999	7:101672023	T	C	0.21019	0.87(0.82 - 0.93)	1.49474e-05		NA	NA		0.88(0.82 - 0.95)	0.0005666
rs13231426	7:125502696	A	G	0.154002	1.15(1.08 - 1.24)	7.11643e-05		1.01(0.97 - 1.05)	0.5775		1.04(1 - 1.08)	0.0303
rs157948	7:130915824	T	A	0.108693	0.83(0.76 - 0.91)	5.1081e-05		1.01(0.96 - 1.06)	0.6337		0.97(0.93 - 1.01)	0.1829
rs12538181	7:21049905	G	A	0.0213921	1.42(1.2 - 1.7)	7.37107e-05		1.04(0.96 - 1.14)	0.3512		1.11(1.02 - 1.2)	0.01083
rs55839737	7:5404552	A	G	0.0980476	0.84(0.77 - 0.92)	9.79002e-05		1.01(0.96 - 1.06)	0.7814		0.97(0.93 - 1.01)	0.1793
rs28565886	7:65435048	C	T	0.250501	1.12(1.06 - 1.19)	7.15925e-05		1.02(0.98 - 1.05)	0.3569		1.03(1 - 1.07)	0.03891
rs58958587	7:68468579	A	G	0.162164	1.15(1.07 - 1.23)	6.00439e-05		1.01(0.97 - 1.04)	0.7773		1.03(1 - 1.06)	0.08407
rs62468554	7:91295937	C	A	0.277894	1.13(1.06 - 1.2)	8.24331e-05		1.01(0.97 - 1.04)	0.7202		1.02(1 - 1.05)	0.1001
rs72682225	8:108068276	A	T	0.0595486	0.79(0.71 - 0.89)	7.73925e-05		0.98(0.92 - 1.05)	0.6411		0.93(0.88 - 0.99)	0.01719
rs113432024	8:126635426	C	T	0.054725	0.79(0.7 - 0.89)	9.65195e-05		1.01(0.94 - 1.08)	0.8155		0.96(0.9 - 1.01)	0.1275
rs17756037	8:134127111	A	G	0.0178198	0.65(0.53 - 0.8)	3.84996e-05		1(0.9 - 1.11)	0.9783		0.92(0.84 - 1.01)	0.08969
rs141133338	8:136035476	GA	G	0.0233655	1.43(1.2 - 1.7)	6.47766e-05		1.03(0.93 - 1.13)	0.5843		1.11(1.02 - 1.21)	0.01881
rs1157374	8:138401847	G	C	0.500747	1.12(1.06 - 1.17)	2.0583e-05		1(0.98 - 1.03)	0.8191		1.02(1 - 1.05)	0.1058
rs77464170	8:141533670	A	G	0.0994803	0.83(0.76 - 0.9)	1.5533e-05		1.03(0.98 - 1.07)	0.254		0.98(0.94 - 1.02)	0.2793
rs72609937	8:25707636	G	A	0.245324	0.87(0.82 - 0.92)	1.09864e-05		1.04(1 - 1.08)	0.03609		1.01(0.97 - 1.04)	0.7461
rs79679428	8:32139124	C	T	0.0263568	1.39(1.19 - 1.63)	3.4778e-05		0.98(0.9 - 1.07)	0.6363		1.03(0.95 - 1.12)	0.4312
rs4086674	8:4189942	C	G	0.192161	0.88(0.82 - 0.94)	8.18227e-05		0.99(0.95 - 1.02)	0.4554		0.97(0.94 - 1)	0.05168
rs1385979	8:49819987	C	A	0.440134	1.12(1.06 - 1.17)	3.3808e-05		1.02(0.99 - 1.05)	0.2664		1.03(1 - 1.06)	0.02204
rs144216242	8:52765536	T	C	0.0187189	1.49(1.23 - 1.82)	6.73914e-05		NA	NA		1.44(1.16 - 1.78)	0.001092
rs56234908	8:64346637	T	C	0.121723	1.2(1.1 - 1.3)	1.61249e-05		1.01(0.96 - 1.05)	0.756		1.04(1 - 1.08)	0.0531
rs62506049	8:65541627	T	C	0.0800769	1.23(1.12 - 1.36)	1.67481e-05		0.99(0.94 - 1.04)	0.7137		1.03(0.99 - 1.08)	0.1751
rs140652816	8:7073110	G	A	0.0302509	0.69(0.57 - 0.83)	6.97473e-05		NA	NA		0.68(0.55 - 0.83)	0.000169
rs16912644	8:84288652	G	A	0.0402809	0.76(0.67 - 0.86)	2.09074e-05		1.02(0.95 - 1.11)	0.559		0.96(0.89 - 1.02)	0.1994
rs36059156	8:8924057	A	G	0.303131	0.89(0.84 - 0.94)	1.94417e-05		0.95(0.92 - 0.98)	0.001827		0.94(0.91 - 0.96)	8.497e-06
rs1396042	9:116436045	G	T	0.0769325	0.81(0.73 - 0.9)	4.69561e-05		1(0.95 - 1.06)	0.9708		0.97(0.92 - 1.01)	0.1565
rs112343323	9:12230997	A	G	0.0715587	1.23(1.11 - 1.36)	8.44131e-05		0.96(0.89 - 1.02)	0.2055		1.01(0.95 - 1.07)	0.7842
rs28581991	9:134139785	C	T	0.491244	0.89(0.85 - 0.94)	1.65373e-05		1.01(0.98 - 1.04)	0.4277		0.98(0.96 - 1.01)	0.1662
rs17732416	9:21638408	T	C	0.0650203	0.81(0.73 - 0.9)	7.33308e-05		0.99(0.94 - 1.05)	0.8088		0.96(0.91 - 1.02)	0.1871
rs73397183	9:5447330	C	T	0.0426839	0.77(0.69 - 0.88)	4.48566e-05		0.97(0.89 - 1.05)	0.4313		0.93(0.86 - 1.01)	0.06927
rs10869655	9:75839202	G	C	0.190397	0.88(0.82 - 0.94)	8.38888e-05		1.01(0.97 - 1.04)	0.6927		0.98(0.95 - 1.01)	0.2437
rs142091370	9:9921635	A	AT	0.0707096	0.8(0.72 - 0.89)	2.47109e-05		0.99(0.94 - 1.04)	0.6417		0.95(0.91 - 1)	0.03705
