# Supplementary material for: Common genetic risk variants identified in the SPARK cohort support DDHD2 as a candidate risk gene for autism
Source: Transl Psychiatry. 2020 Aug 3;10:265. doi: 10.1038/s41398-020-00953-9 (PMC7400671; doi:10.1038/s41398-020-00953-9)
Supplement: Supplementary file 3 — Supplementary Table s4 [file 41398_2020_953_MOESM3_ESM.xlsx]

## Sheet: Table S4
ASD index SNP	GWAS catalog SNP	R2 to ASD index SNP	Disease/trait	CHR	POS	STRONGEST.SNP.RISK.ALLELE	P value	OR.or.BETA	PUBMEDID
rs112436750	rs10491140	0.890272	Heel bone mineral density	17	45873610	rs10491140-?	3e-26	0.0257143	30048462
rs112436750	rs111433752	0.885425	Neuroticism	17	45780623	rs111433752-T	9e-12	0.12	27067015
rs112436750	rs112010353	0.869194	Self-reported math ability	17	45589126	rs112010353-C	2e-08	0.0143	30038396
rs112436750	rs112333322	0.884554	Experiencing mood swings	17	46049307	rs112333322-A	4e-19	8.94	29500382
rs112436750	rs112385572	0.884554	Male-pattern baldness	17	45988806	rs112385572-G	8e-29	0.0768246	28196072
rs112436750	rs113518470	0.890272	Joint mobility (Beighton score)	17	45773566	rs113518470-?	6e-11	0.09	27182965
rs112436750	rs117124984	0.884554	Daytime nap	17	45974222	rs117124984-C	3e-13	1.09963	30804565
rs112436750	rs12150229	0.890272	Ease of getting up in the morning	17	45938080	rs12150229-G	4e-09	0.0122	30804565
rs112436750	rs12150672	0.890272	Red blood cell count	17	45749271	rs12150672-?	4e-09	NA	28017375
rs112436750	rs12185268	0.890272	Parkinson's disease	17	45846317	rs12185268-A	3e-14	1.3	21738487
rs112436750	rs12185268	0.890272	Corticobasal degeneration	17	45846317	rs12185268-?	1e-09	3.46	26077951
rs112436750	rs12373124	0.890272	Male-pattern baldness	17	45846853	rs12373124-C	1e-27	0.08	28196072
rs112436750	rs12373124	0.890272	Male-pattern baldness	17	45846853	rs12373124-T	5e-10	1.33	22693459
rs112436750	rs12373142	0.890272	Chronic obstructive pulmonary disease	17	45846834	rs12373142-G	1e-09	1.08	30804561
rs112436750	rs17426174	0.890272	Intelligence (MTAG)	17	45753572	rs17426174-C	6e-11	0.0231488	29326435
rs112436750	rs17563683	0.890272	Hematocrit	17	45733706	rs17563683-G	2e-28	0.0451564	27863252
rs112436750	rs17563683	0.890272	Hemoglobin concentration	17	45733706	rs17563683-G	3e-26	0.0434418	27863252
rs112436750	rs17563986	0.890272	Cognitive ability (MTAG)	17	45913906	rs17563986-?	5e-12	6.905	29186694
rs112436750	rs17564829	0.890272	Primary biliary cirrhosis	17	45929235	rs17564829-G	2e-09	1.25	22961000
rs112436750	rs17577094	0.884554	Parkinson's disease	17	46110126	rs17577094-?	8e-09	1.56	24842889
rs112436750	rs17577369	0.884554	Feeling miserable	17	46115557	rs17577369-A	4e-12	6.96	29500382
rs112436750	rs17649553	0.884554	Parkinson's disease	17	45917282	rs17649553-C	1e-68	1.28205	28892059
rs112436750	rs17649553	0.884554	Parkinson's disease	17	45917282	rs17649553-C	2e-48	1.3	25064009
rs112436750	rs17650842	0.890272	Irritable mood	17	45960125	rs17650842-A	2e-12	7.01	29500382
rs112436750	rs17652520	0.878131	Medication use (anilides)	17	46021601	rs17652520-A	8e-13	0.0557098	31015401
rs112436750	rs17652520	0.878131	Neuroticism	17	46021601	rs17652520-A	1e-25	10.472	29255261
rs112436750	rs17652520	0.878131	Neuroticism	17	46021601	rs17652520-?	2e-27	NA	30595370
rs112436750	rs17661015	0.884554	Feeling hurt	17	46115591	rs17661015-T	3e-28	11.02	29500382
rs112436750	rs17661015	0.884554	Irritable mood	17	46115591	rs17661015-T	4e-12	6.93	29500382
rs112436750	rs17665188	0.851258	Experiencing mood swings	17	46279985	rs17665188-T	1e-18	8.79	29500382
rs112436750	rs17689882	0.885425	Subcortical brain region volumes	17	45829462	rs17689882-A	8e-09	13460.5	25607358
rs112436750	rs17769552	0.845835	Hand grip strength	17	45849924	rs17769552-A	2e-08	0.002	29691431
rs112436750	rs1864325	0.890272	Lumbar spine bone mineral density	17	45900461	rs1864325-T	5e-11	0.04	22504420
rs112436750	rs1876829	0.890272	Waist-to-hip ratio adjusted for BMI	17	45834077	rs1876829-C	7e-17	0.019	30575882
rs112436750	rs1881193	0.884554	Experiencing mood swings	17	46171403	rs1881193-T	1e-18	8.84	29500382
rs112436750	rs1981997	0.884554	Interstitial lung disease	17	45979401	rs1981997-G	9e-14	1.41	23583980
rs112436750	rs1991556	0.862774	Sleep duration	17	46006036	rs1991556-G	3e-09	0.0328048	30531941
rs112436750	rs1991556	0.862774	Alcohol consumption	17	46006036	rs1991556-A	5e-23	0.012	31358974
rs112436750	rs1991556	0.862774	Lung function (FVC)	17	46006036	rs1991556-?	1e-53	NA	30595370
rs112436750	rs2106785	0.885425	Irritable mood	17	45841739	rs2106785-T	3e-13	7.29	29500382
rs112436750	rs2106786	0.885425	Red blood cell count	17	45841730	rs2106786-G	3e-36	0.0537452	27863252
rs112436750	rs2214258	0.890272	Neuroticism	17	45876353	rs2214258-C	2e-25	10.415	29255261
rs112436750	rs2261201	0.801661	Irritable mood	17	46277183	rs2261201-C	5e-12	6.91	29500382
rs112436750	rs241036	0.890272	Experiencing mood swings	17	45654353	rs241036-A	8e-20	9.11	29500382
rs112436750	rs241036	0.890272	Menarche (age at onset)	17	45654353	rs241036-?	7e-13	NA	30595370
rs112436750	rs242559	0.843562	General cognitive ability	17	45948522	rs242559-A	1e-13	7.429	29844566
rs112436750	rs2532349	0.843507	Lung function in never smokers (low FEV1 vs high FEV1)	17	46262107	rs2532349-G	2e-10	1.22	26423011
rs112436750	rs2696457	0.860963	Feeling worry	17	46206691	rs2696457-T	6e-10	6.186	29500382
rs112436750	rs2696497	0.822871	Feeling fed-up	17	46287283	rs2696497-T	2e-15	7.92	29500382
rs112436750	rs2696500	0.836412	Neurociticism	17	46286563	rs2696500-T	4e-29	11.21	29500382
rs112436750	rs2696532	0.840473	Feeling guilty	17	46278236	rs2696532-A	4e-08	5.49	29500382
rs112436750	rs2696557	0.851258	Feeling nervous	17	46269852	rs2696557-A	3e-15	7.91	29500382
rs112436750	rs2696668	0.869158	Feeling hurt	17	46240818	rs2696668-A	1e-26	10.68	29500382
rs112436750	rs2732631	0.860963	Macular thickness	17	46211866	rs2732631-?	3e-35	0.959	30535121
rs112436750	rs2732708	0.83176	Neuroticism	17	46274021	rs2732708-T	2e-23	9.955	29255261
rs112436750	rs2732708	0.83176	Feeling miserable	17	46274021	rs2732708-T	3e-11	6.64	29500382
rs112436750	rs28768976	0.873944	Neuroticism	17	45610951	rs28768976-A	1e-25	10.453	29255261
rs112436750	rs2942168	0.890272	Parkinson's disease	17	45637484	rs2942168-G	1e-28	1.27	21292315
rs112436750	rs35524223	0.884554	Lung function (FVC)	17	46115224	rs35524223-A	7e-13	0.059	28166213
rs112436750	rs35524223	0.884554	Lung function (FEV1)	17	46115224	rs35524223-A	1e-13	0.061	28166213
rs112436750	rs365825	0.879551	Parkinson's disease	17	45628235	rs365825-?	4e-32	1.27226	27182965
rs112436750	rs393152	0.879551	Parkinson's disease	17	45641777	rs393152-A	2e-16	1.3	19915575
rs112436750	rs393152	0.879551	Corticobasal degeneration	17	45641777	rs393152-?	1e-12	3.7	26077951
rs112436750	rs4471723	0.851902	Feeling guilty	17	46128324	rs4471723-T	5e-09	5.84	29500382
rs112436750	rs4606752	0.879702	High light scatter reticulocyte count	17	46115252	rs4606752-G	2e-16	0.0347053	27863252
rs112436750	rs4606752	0.879702	Reticulocyte count	17	46115252	rs4606752-G	1e-17	0.0360826	27863252
rs112436750	rs55657917	0.890272	Accelerometer-based physical activity measurement (average acceleration)	17	45767194	rs55657917-T	5e-12	0.3	29899525
rs112436750	rs55657917	0.890272	Experiencing mood swings	17	45767194	rs55657917-T	3e-20	9.23	29500382
rs112436750	rs55657917	0.890272	Physical activity (overall physical activity time)	17	45767194	rs55657917-T	8e-12	0.0368154	30531941
rs112436750	rs55657917	0.890272	Feeling hurt	17	45767194	rs55657917-T	7e-29	11.16	29500382
rs112436750	rs56280951	0.884554	Feeling miserable	17	45963741	rs56280951-A	8e-13	7.17	29500382
rs112436750	rs56303031	0.890272	Heel bone mineral density	17	45776556	rs56303031-?	6e-24	NA	30595370
rs112436750	rs56319902	0.890272	Educational attainment (years of education)	17	45794616	rs56319902-T	6e-33	0.0206	30038396
rs112436750	rs58879558	0.831438	Red blood cell count	17	46018101	rs58879558-?	3e-98	NA	30595370
rs112436750	rs61667602	0.884554	Maximum habitual alcohol consumption	17	45707983	rs61667602-?	1e-13	7.439	31151762
rs112436750	rs62055544	0.884554	Feeling fed-up	17	45887173	rs62055544-A	5e-16	8.1	29500382
rs112436750	rs62055546	0.890272	Alcohol consumption (drinks per week)	17	45887201	rs62055546-A	8e-25	0.0276222	30643258
rs112436750	rs62055701	0.890272	Irritable mood	17	45681421	rs62055701-A	6e-13	7.19	29500382
rs112436750	rs62055935	0.890272	Feeling nervous	17	45771384	rs62055935-T	2e-15	7.97	29500382
rs112436750	rs62057061	0.890272	Depressed affect	17	45779273	rs62057061-G	2e-22	0.02689	29942085
rs112436750	rs62057107	0.890272	Educational attainment (MTAG)	17	45818666	rs62057107-T	5e-38	0.0209	30038396
rs112436750	rs62057107	0.890272	Highest math class taken (MTAG)	17	45818666	rs62057107-T	4e-28	0.022	30038396
rs112436750	rs62057151	0.858195	Feeling worry	17	45826476	rs62057151-T	1e-09	6.049	29500382
rs112436750	rs62061733	0.878876	Eosinophil counts	17	45941033	rs62061733-?	3e-29	NA	30595370
rs112436750	rs62061733	0.878876	Feeling hurt	17	45941033	rs62061733-A	2e-28	11.07	29500382
rs112436750	rs62061734	0.848369	Sleep duration	17	45941122	rs62061734-C	2e-09	0.01775	30804565
rs112436750	rs62061734	0.848369	Breast cancer	17	45941122	rs62061734-C	8e-12	0.0526	29059683
rs112436750	rs62062288	0.847742	Risk-taking tendency (4-domain principal component model)	17	46019187	rs62062288-A	1e-29	0.0351709	30643258
rs112436750	rs62062288	0.847742	Worry too long after an embarrassing experience	17	46019187	rs62062288-A	4e-08	5.5	29500382
rs112436750	rs62062288	0.847742	Neurociticism	17	46019187	rs62062288-A	6e-32	11.77	29500382
rs112436750	rs62062288	0.847742	Feeling guilty	17	46019187	rs62062288-A	7e-10	6.17	29500382
rs112436750	rs62062288	0.847742	Alcohol use disorder (total score)	17	46019187	rs62062288-A	5e-10	6.21	30336701
rs112436750	rs62062288	0.847742	Alcohol use disorder (consumption score)	17	46019187	rs62062288-A	2e-09	0.008	30336701
rs112436750	rs62062288	0.847742	Automobile speeding propensity	17	46019187	rs62062288-A	1e-12	0.0193522	30643258
rs112436750	rs62062288	0.847742	Feeling worry	17	46019187	rs62062288-A	1e-09	6.079	29500382
rs112436750	rs62063281	0.878248	Osteoarthritis (hip)	17	45961419	rs62063281-G	5e-12	1.1	30664745
rs112436750	rs62063281	0.878248	Number of sexual partners	17	45961419	rs62063281-A	4e-15	0.02236	30643258
rs112436750	rs62064364	0.851672	Macular thickness	17	45577102	rs62064364-?	4e-35	0.978	30535121
rs112436750	rs62065453	0.874019	Feeling nervous	17	45496053	rs62065453-T	6e-15	7.81	29500382
rs112436750	rs62065453	0.874019	Neuroticism	17	45496053	rs62065453-T	2e-24	10.227	29255261
rs112436750	rs62065453	0.874019	Irritable mood	17	45496053	rs62065453-T	3e-12	6.99	29500382
rs112436750	rs75022332	0.890272	Worry too long after an embarrassing experience	17	45733507	rs75022332-A	2e-08	5.62	29500382
rs112436750	rs76640332	0.836612	Lymphocyte percentage of white cells	17	46112492	rs76640332-A	5e-13	0.0306755	27863252
rs112436750	rs76761706	0.890272	Neurociticism	17	45699375	rs76761706-T	7e-32	11.76	29500382
rs112436750	rs77804065	0.831438	Headache	17	45733530	rs77804065-T	6e-15	0.013	29397368
rs112436750	rs77804065	0.831438	Maximum habitual alcohol consumption	17	45733530	rs77804065-T	2e-12	0.0711	31151762
rs112436750	rs77804065	0.831438	Neuroticism	17	45733530	rs77804065-T	1e-31	11.693	29942085
rs112436750	rs77804065	0.831438	Feeling guilty	17	45733530	rs77804065-T	6e-10	6.18	29500382
rs112436750	rs77804065	0.831438	Neuroticism	17	45733530	rs77804065-T	8e-26	10.503	29255261
rs112436750	rs79301522	0.884554	Neurociticism	17	46130566	rs79301522-A	1e-30	11.51	29500382
rs112436750	rs79412431	0.890272	Lung function (FVC)	17	45862655	rs79412431-A	3e-46	0.0415	30804560
rs112436750	rs79412431	0.890272	Peak expiratory flow	17	45862655	rs79412431-A	6e-15	0.0239	30804560
rs112436750	rs79412431	0.890272	FEV1	17	45862655	rs79412431-A	3e-49	0.0426	30804560
rs112436750	rs79730878	0.852505	Heel bone mineral density	17	45772049	rs79730878-T	6e-20	0.0202142	30598549
rs112436750	rs79857651	0.890272	Experiencing mood swings	17	45936109	rs79857651-A	9e-20	9.1	29500382
rs112436750	rs80103986	0.868807	Hand grip strength	17	46147574	rs80103986-A	1e-09	0.171	29313844
rs112436750	rs8070723	0.884554	Parkinson's disease	17	46003698	rs8070723-?	7e-12	1.3	21044948
rs112436750	rs8070723	0.884554	Progressive supranuclear palsy	17	46003698	rs8070723-?	2e-118	5.11	21685912
rs112436750	rs8072451	0.890272	Subcortical brain region volumes	17	45816350	rs8072451-?	1e-08	14490	25607358
rs112436750	rs8080583	0.862238	Cognitive ability	17	46085231	rs8080583-?	1e-08	5.717	29186694
rs112436750	rs919462	0.884554	Male-pattern baldness	17	45988374	rs919462-C	1e-26	0.168393	29146897
rs112436750	rs9303525	0.862238	Intracranial volume	17	46109891	rs9303525-G	8e-15	14.9	22504418
rs10099100	rs10099100	1	Red cell distribution width	8	10719265	rs10099100-?	1e-12	NA	30595370
rs60527016	rs10156310	0.879613	Schizophrenia	8	38351611	rs10156310-?	6e-10	1.076	29483656
rs60527016	rs112537273	0.906502	Schizophrenia	8	38390788	rs112537273-T	1e-11	1.077	28991256
rs60527016	rs112537273	0.906502	Schizophrenia	8	38390788	rs112537273-T	1e-12	1.081	30285260
rs60527016	rs11785041	0.879613	Systolic blood pressure	8	38348724	rs11785041-T	3e-14	0.2385	30578418
rs60527016	rs12674515	0.8197	Red cell distribution width	8	38280012	rs12674515-?	2e-23	NA	30595370
rs60527016	rs13317	0.843674	Nonsyndromic cleft lip with cleft palate	8	38411996	rs13317-A	4e-08	1.17647	28232668
rs60527016	rs1906672	0.849088	Systolic blood pressure	8	38272507	rs1906672-A	1e-20	0.2715	30224653
rs60527016	rs3925	0.88202	Height	8	38424140	rs3925-?	3e-13	NA	30595370
rs60527016	rs56322953	0.8197	Pulse pressure	8	38385709	rs56322953-A	2e-11	0.152	30578418
