# Supplementary material for: Common genetic risk variants identified in the SPARK cohort support DDHD2 as a candidate risk gene for autism
Source: Transl Psychiatry. 2020 Aug 3;10:265. doi: 10.1038/s41398-020-00953-9 (PMC7400671; doi:10.1038/s41398-020-00953-9)
Supplement: Supplementary file 4 — Supplementary Table s6 [file 41398_2020_953_MOESM4_ESM.xlsx]

## Sheet: Table S6
Category	Epigenome ID	Description	Type	Prop._SNPs	Prop._h2	Prop._h2_std_error	Enrichment	Enrichment_std_error	Enrichment_p	FDR
ADRL.GLND.FET	E080	Fetal Adrenal Gland	ADRL	0.0521199	0.125242	0.0422011	2.40296	0.809692	0.0666387	0.183981
BLD.CD14.MONO	E124	Monocytes-CD14+ RO01746 Primary Cells	BLD	0.0486744	0.110286	0.0395954	2.26579	0.813474	0.111088	0.22394
BLD.CD14.PC	E029	Primary monocytes from peripheral blood	BLD	0.0514303	0.164784	0.0392629	3.20402	0.763421	0.00316156	0.094396
BLD.CD15.PC	E030	Primary neutrophils from peripheral blood	BLD	0.0418902	0.133841	0.0350392	3.19504	0.836453	0.00594621	0.094396
BLD.CD19.CPC	E031	Primary B cells from cord blood	BLD	0.0385927	0.119898	0.0381664	3.10676	0.988954	0.0302121	0.117409
BLD.CD19.PPC	E032	Primary B cells from peripheral blood	BLD	0.0461417	0.110556	0.0379206	2.39602	0.821829	0.0906989	0.214089
BLD.CD3.CPC	E033	Primary T cells from cord blood	BLD	0.0377708	0.132163	0.0397143	3.49907	1.05145	0.0151964	0.1129
BLD.CD3.PPC	E034	Primary T cells from peripheral blood	BLD	0.0402165	0.135346	0.038794	3.36542	0.964629	0.0104225	0.110305
BLD.CD34.CC	E036	Primary hematopoietic stem cells short term culture	BLD	0.0502632	0.111021	0.0477171	2.20878	0.949344	0.204096	0.328103
BLD.CD34.PC	E035	Primary hematopoietic stem cells	BLD	0.0407238	0.146441	0.0499498	3.59595	1.22655	0.0320661	0.119776
BLD.CD4.CD25.CD127M.TREGPC	E044	Primary T regulatory cells from peripheral blood	BLD	0.0304969	0.0782458	0.0368928	2.56569	1.20972	0.1879	0.309913
BLD.CD4.CD25I.CD127.TMEMPC	E045	Primary T cells effector/memory enriched from peripheral blood	BLD	0.0253607	0.0917029	0.0408851	3.61595	1.61215	0.0991421	0.216135
BLD.CD4.CD25M.CD45RA.NPC	E039	Primary T helper naive cells from peripheral blood	BLD	0.0415906	0.135065	0.0394125	3.24748	0.94763	0.0172887	0.115561
BLD.CD4.CD25M.CD45RO.MPC	E040	Primary T helper memory cells from peripheral blood 1	BLD	0.0373677	0.126995	0.0417765	3.39853	1.11798	0.0291208	0.117409
BLD.CD4.CD25M.IL17M.PL.TPC	E041	Primary T helper cells PMA-I stimulated	BLD	0.0484173	0.140127	0.0393067	2.89416	0.811833	0.0149892	0.1129
BLD.CD4.CD25M.IL17P.PL.TPC	E042	Primary T helper 17 cells PMA-I stimulated	BLD	0.0359056	0.139771	0.0389952	3.89273	1.08605	0.0069232	0.097694
BLD.CD4.CD25M.TPC	E043	Primary T helper cells from peripheral blood	BLD	0.0447133	0.145597	0.0418104	3.25623	0.935079	0.0159292	0.1129
BLD.CD4.MPC	E037	Primary T helper memory cells from peripheral blood 2	BLD	0.0429406	0.137159	0.0415205	3.19416	0.966928	0.0210975	0.117409
BLD.CD4.NPC	E038	Primary T helper naive cells from peripheral blood	BLD	0.0382238	0.152021	0.0458663	3.97712	1.19994	0.00860995	0.0994058
BLD.CD56.PC	E046	Primary Natural Killer cells from peripheral blood	BLD	0.0417293	0.0785061	0.0368474	1.88132	0.88301	0.318238	0.444135
BLD.CD8.MPC	E048	Primary T CD8+ memory cells from peripheral blood	BLD	0.0356119	0.0947576	0.0424274	2.66084	1.19138	0.155435	0.273463
BLD.CD8.NPC	E047	Primary T CD8+ naive cells from peripheral blood	BLD	0.0396378	0.118755	0.0410597	2.99601	1.03587	0.0437515	0.150174
BLD.DND41.CNCR	E115	Dnd41 TCell Leukemia Cell Line	BLD	0.0349727	0.0945453	0.0353469	2.7034	1.0107	0.0849475	0.211536
BLD.GM12878	E116	GM12878 Lymphoblastoid Cells	BLD	0.0513541	0.124466	0.0429015	2.42369	0.835405	0.0929632	0.214642
BLD.K562.CNCR	E123	K562 Leukemia Cells	BLD	0.0468808	0.0963367	0.0355313	2.05493	0.757907	0.161494	0.273463
BLD.MOB.CD34.PC.F	E050	Primary hematopoietic stem cells G-CSF-mobilized Female	BLD	0.0537382	0.0858202	0.0463116	1.59701	0.8618	0.487679	0.578834
BLD.MOB.CD34.PC.M	E051	Primary hematopoietic stem cells G-CSF-mobilized Male	BLD	0.0579709	0.103881	0.0524342	1.79196	0.90449	0.380823	0.5091
BLD.PER.MONUC.PC	E062	Primary mononuclear cells from peripheral blood	BLD	0.0194897	0.0316889	0.0414409	1.62593	2.1263	0.768185	0.819828
BONE.OSTEO	E129	Osteoblast Primary Cells	BONE	0.0541343	0.137925	0.0511648	2.54784	0.945146	0.0946452	0.214642
BRN.ANG.GYR	E067	Brain Angular Gyrus	BRN	0.037455	0.152123	0.0521817	4.0615	1.39319	0.0250105	0.117409
BRN.ANT.CAUD	E068	Brain Anterior Caudate	BRN	0.0454444	0.129676	0.0454696	2.85352	1.00056	0.0623406	0.178784
BRN.CING.GYR	E069	Brain Cingulate Gyrus	BRN	0.0426781	0.146318	0.0572198	3.42841	1.34073	0.0633488	0.178784
BRN.CRTX.DR.NRSPHR	E053	Cortex derived primary cultured neurospheres	BRN	0.04778	0.219298	0.0459213	4.58974	0.961098	0.000131616	0.00835764
BRN.DL.PRFRNTL.CRTX	E073	Brain_Dorsolateral_Prefrontal_Cortex	BRN	0.0344698	0.0830322	0.0449719	2.40884	1.30468	0.274676	0.400128
BRN.FET.F	E082	Fetal Brain Female	BRN	0.0296234	0.154438	0.0448926	5.21338	1.51544	0.00377753	0.094396
BRN.FET.M	E081	Fetal Brain Male	BRN	0.039295	0.151713	0.0398785	3.86087	1.01485	0.0051421	0.094396
BRN.GANGEM.DR.NRSPHR	E054	Ganglion Eminence derived primary cultured neurospheres	BRN	0.0407102	0.119692	0.0496585	2.94011	1.21981	0.105301	0.219233
BRN.GRM.MTRX	E070	Brain Germinal Matrix	BRN	0.0337961	0.227832	0.0457354	6.74138	1.35327	1.74727e-05	0.00221904
BRN.HIPP.MID	E071	Brain Hippocampus Middle	BRN	0.0496388	0.135468	0.0452393	2.72908	0.911369	0.0546548	0.174144
BRN.INF.TMP	E072	Brain Inferior Temporal Lobe	BRN	0.0424003	0.113512	0.0593315	2.67715	1.39932	0.226102	0.349984
BRN.NHA	E125	NH-A Astrocytes Primary Cells	BRN	0.0438353	0.084857	0.0568772	1.93582	1.29752	0.46688	0.575667
BRN.SUB.NIG	E074	Brain Substantia Nigra	BRN	0.0443295	0.128118	0.0462404	2.89014	1.04311	0.062504	0.178784
BRST.HMEC	E119	HMEC Mammary Epithelial Primary Cells	BRST	0.0557276	0.125394	0.0577476	2.25013	1.03625	0.230669	0.349984
BRST.HMEC.35	E028	Breast variant Human Mammary Epithelial Cells (vHMEC)	BRST	0.0529773	0.13592	0.0521163	2.56563	0.983748	0.103579	0.219233
BRST.MYO	E027	Breast Myoepithelial Primary Cells	BRST	0.0656225	0.142114	0.0468647	2.16563	0.714156	0.100409	0.216135
CRVX.HELAS3.CNCR	E117	HeLa-S3 Cervical Carcinoma Cell Line	CRVX	0.0449609	0.0965798	0.0428576	2.14809	0.95322	0.231485	0.349984
ESC.4STAR	E024	ES-UCSF4 Cells	ESC	0.0486848	0.105345	0.0535313	2.16382	1.09955	0.286596	0.408963
ESC.H1	E003	H1 Cells	ESC	0.0403678	0.150135	0.0507186	3.71917	1.25641	0.0290345	0.117409
ESC.H9	E008	H9 Cells	ESC	0.0288659	0.0877979	0.0461452	3.04158	1.59861	0.191046	0.311062
ESC.HUES48	E014	HUES48 Cells	ESC	0.0479819	0.204724	0.0548063	4.26668	1.14223	0.00341028	0.094396
ESC.HUES6	E015	HUES6 Cells	ESC	0.0520845	0.116407	0.0532482	2.23496	1.02234	0.225156	0.349984
ESC.HUES64	E016	HUES64 Cells	ESC	0.0460907	0.0965893	0.0531138	2.09564	1.15238	0.339822	0.459121
ESC.I3	E001	ES-I3 Cells	ESC	0.0508307	0.169523	0.052643	3.33505	1.03565	0.020892	0.117409
ESC.WA7	E002	ES-WA7 Cells	ESC	0.0211979	0.0687685	0.0491141	3.24412	2.31693	0.32935	0.454647
ESDR.CD184.ENDO	E011	hESC Derived CD184+ Endoderm Cultured Cells	ESDR	0.0453573	0.162122	0.0511923	3.57434	1.12864	0.0242917	0.117409
ESDR.CD56.ECTO	E012	hESC Derived CD56+ Ectoderm Cultured Cells	ESDR	0.0365597	0.151494	0.0488709	4.14375	1.33674	0.0160016	0.1129
ESDR.CD56.MESO	E013	hESC Derived CD56+ Mesoderm Cultured Cells	ESDR	0.0429588	0.152372	0.0514319	3.54694	1.19724	0.0342577	0.120854
ESDR.H1.BMP4.MESO	E004	H1 BMP4 Derived Mesendoderm Cultured Cells	ESDR	0.0261347	0.133281	0.04291	5.09978	1.64188	0.0141257	0.1129
ESDR.H1.BMP4.TROP	E005	H1 BMP4 Derived Trophoblast Cultured Cells	ESDR	0.0442989	0.0606597	0.0530958	1.36933	1.19858	0.758127	0.819828
ESDR.H1.MSC	E006	H1 Derived Mesenchymal Stem Cells	ESDR	0.0466424	0.0808607	0.0431793	1.73363	0.925752	0.419042	0.538018
ESDR.H1.NEUR.PROG	E007	H1 Derived Neuronal Progenitor Cultured Cells	ESDR	0.0281925	0.152969	0.0507263	5.42588	1.79928	0.0139323	0.1129
ESDR.H9.NEUR	E010	H9 Derived Neuron Cultured Cells	ESDR	0.046192	0.199759	0.0542785	4.32454	1.17506	0.00521379	0.094396
ESDR.H9.NEUR.PROG	E009	H9 Derived Neuronal Progenitor Cultured Cells	ESDR	0.0374878	0.127383	0.0501117	3.39797	1.33675	0.0701135	0.185509
FAT.ADIP.DR.MSC	E025	Adipose Derived Mesenchymal Stem Cell Cultured Cells	FAT	0.0774046	0.198669	0.0549702	2.56663	0.710167	0.0242867	0.117409
FAT.ADIP.NUC	E063	Adipose Nuclei	FAT	0.0534909	0.105219	0.0465248	1.96704	0.869769	0.262598	0.38779
FAT.MSC.DR.ADIP	E023	Mesenchymal Stem Cell Derived Adipocyte Cultured Cells	FAT	0.0631505	0.117078	0.0571203	1.85396	0.904511	0.339561	0.459121
GI.CLN.MUC	E075	Colonic Mucosa	GI	0.0238182	0.087319	0.0443899	3.66607	1.8637	0.141017	0.259552
GI.CLN.SIG	E106	Sigmoid Colon	GI	0.0264591	0.00567308	0.0432747	0.214409	1.63553	0.633581	0.726371
GI.CLN.SM.MUS	E076	Colon Smooth Muscle	GI	0.0445796	0.105965	0.0445383	2.37698	0.999073	0.165208	0.276071
GI.DUO.MUC	E077	Duodenum Mucosa	GI	0.0420948	0.0806704	0.0495032	1.9164	1.17599	0.440334	0.553687
GI.DUO.SM.MUS	E078	Duodenum Smooth Muscle	GI	0.0317339	0.0837073	0.0490073	2.63779	1.54432	0.277254	0.400128
GI.ESO	E079	Esophagus	GI	0.0300965	0.0859152	0.0389377	2.85466	1.29376	0.143263	0.25992
GI.L.INT.FET	E084	Fetal Intestine Large	GI	0.0467468	0.0562525	0.0419067	1.20334	0.896461	0.820389	0.868245
GI.RECT.MUC.29	E101	Rectal Mucosa Donor 29	GI	0.0327139	0.0349684	0.0466883	1.06892	1.42717	0.961451	0.96146
GI.RECT.MUC.31	E102	Rectal Mucosa Donor 31	GI	0.0395465	0.147598	0.0482579	3.73227	1.22028	0.0218026	0.117409
GI.RECT.SM.MUS	E103	Rectal Smooth Muscle	GI	0.0358779	0.098974	0.0427613	2.75863	1.19185	0.131955	0.250124
GI.S.INT	E109	Small Intestine	GI	0.0202481	0.0915085	0.0383095	4.51937	1.89201	0.0548484	0.174144
GI.S.INT.FET	E085	Fetal Intestine Small	GI	0.048061	0.125712	0.044697	2.61567	0.930006	0.0775407	0.196953
GI.STMC.FET	E092	Fetal Stomach	GI	0.0397106	0.0715379	0.0449366	1.80148	1.1316	0.464332	0.575667
GI.STMC.GAST	E094	Gastric	GI	0.0274811	0.0550795	0.0436549	2.00427	1.58855	0.52323	0.609635
GI.STMC.MUC	E110	Stomach Mucosa	GI	0.0420618	0.0473128	0.0409141	1.12484	0.972715	0.897915	0.919638
GI.STMC.MUS	E111	Stomach Smooth Muscle	GI	0.0402026	0.106718	0.0460273	2.6545	1.14488	0.140642	0.259552
HRT.ATR.R	E104	Right Atrium	HRT	0.0391937	0.0487352	0.0448643	1.24345	1.14468	0.831271	0.872491
HRT.FET	E083	Fetal Heart	HRT	0.0610346	0.1227	0.0401412	2.01033	0.657679	0.120764	0.235954
HRT.VENT.L	E095	Left Ventricle	HRT	0.045231	0.125663	0.0475373	2.77824	1.05099	0.0879879	0.214089
HRT.VNT.R	E105	Right Ventricle	HRT	0.040106	0.0714674	0.049103	1.78196	1.22433	0.523061	0.609635
IPSC.15b	E018	iPS-15b Cells	IPSC	0.046087	0.178435	0.0502818	3.87169	1.09102	0.00777313	0.0987188
IPSC.18	E019	iPS-18 Cells	IPSC	0.0468187	0.179931	0.0579487	3.84314	1.23772	0.0211226	0.117409
IPSC.20B	E020	iPS-20b Cells	IPSC	0.0412827	0.124855	0.0525802	3.0244	1.27366	0.110163	0.22394
IPSC.DF.19.11	E022	iPS DF 19.11 Cells	IPSC	0.0478236	0.068271	0.0516856	1.42756	1.08076	0.692956	0.785762
IPSC.DF.6.9	E021	iPS DF 6.9 Cells	IPSC	0.0251116	0.119947	0.0510357	4.77657	2.03236	0.0611984	0.178784
KID.FET	E086	Fetal Kidney	KID	0.0274676	0.1092	0.0428227	3.97557	1.55902	0.0541032	0.174144
LIV.ADLT	E066	Liver	LIV	0.0521333	0.116573	0.0355325	2.23606	0.68157	0.0697646	0.185509
LIV.HEPG2.CNCR	E118	HepG2 Hepatocellular Carcinoma Cell Line	LIV	0.0617046	0.0691781	0.0369737	1.12112	0.599205	0.840232	0.874668
LNG	E096	Lung	LNG	0.0328725	0.0687115	0.0442939	2.09025	1.34745	0.4194	0.538018
LNG.A549.ETOH002.CNCR	E114	A549 EtOH 0.02pct Lung Carcinoma Cell Line	LNG	0.0495209	0.0932758	0.0359286	1.88356	0.725524	0.229141	0.349984
LNG.FET	E088	Fetal Lung	LNG	0.0501617	0.159218	0.0512321	3.1741	1.02134	0.0302063	0.117409
LNG.IMR90	E017	IMR90 fetal lung fibroblasts Cell Line	LNG	0.0543502	0.131049	0.05164	2.4112	0.950136	0.129138	0.248493
LNG.NHLF	E128	NHLF Lung Fibroblast Primary Cells	LNG	0.0413777	0.0920799	0.0502702	2.22535	1.21491	0.308282	0.43502
MUS.HSMM	E120	HSMM Skeletal Muscle Myoblasts Cells	MUS	0.0455831	0.0222483	0.0487283	0.488081	1.069	0.63486	0.726371
MUS.HSMMT	E121	HSMM cell derived Skeletal Muscle Myotubes Cells	MUS	0.0453877	0.128926	0.0542322	2.84055	1.19487	0.11993	0.235954
MUS.LEG.FET	E090	Fetal Muscle Leg	MUS	0.0612213	0.0438484	0.0486115	0.716227	0.79403	0.720558	0.802727
MUS.PSOAS	E100	Psoas Muscle	MUS	0.0325895	0.0678897	0.0418688	2.08318	1.28473	0.392472	0.519207
MUS.SAT	E052	Muscle Satellite Cultured Cells	MUS	0.0552522	0.172765	0.0562745	3.12685	1.0185	0.0305078	0.117409
MUS.SKLT.F	E108	Skeletal Muscle Female	MUS	0.0538922	0.107703	0.0459838	1.9985	0.853255	0.238122	0.355782
MUS.SKLT.M	E107	Skeletal Muscle Male	MUS	0.0519803	0.0863472	0.0487912	1.66115	0.938648	0.478956	0.578834
MUS.TRNK.FET	E089	Fetal Muscle Trunk	MUS	0.0381869	0.120221	0.0379721	3.14824	0.994376	0.0279681	0.117409
OVRY	E097	Ovary	OVRY	0.0387082	0.0967754	0.0416345	2.50012	1.0756	0.159529	0.273463
PANC	E098	Pancreas	PANC	0.042613	0.0352368	0.0397687	0.826903	0.933253	0.852972	0.880711
PANC.ISLT	E087	Pancreatic Islets	PANC	0.026331	0.100523	0.0435681	3.81768	1.65463	0.0743594	0.192727
PLCNT.AMN	E099	Placenta Amnion	PLCNT	0.0299876	0.104046	0.0347645	3.46964	1.1593	0.0339435	0.120854
PLCNT.FET	E091	Placenta	PLCNT	0.0524676	0.0652564	0.0416285	1.24375	0.793413	0.758943	0.819828
SKIN.NHDFAD	E126	NHDF-Ad Adult Dermal Fibroblast Primary Cells	SKIN	0.0572429	0.0410599	0.0449465	0.717293	0.785189	0.719168	0.802727
SKIN.NHEK	E127	NHEK-Epidermal Keratinocyte Primary Cells	SKIN	0.0539699	0.127409	0.0518478	2.36074	0.96068	0.157227	0.273463
SKIN.PEN.FRSK.FIB.01	E055	Foreskin Fibroblast Primary Cells skin01	SKIN	0.056096	0.123384	0.0483001	2.19951	0.861026	0.158445	0.273463
SKIN.PEN.FRSK.FIB.02	E056	Foreskin Fibroblast Primary Cells skin02	SKIN	0.040684	0.0786414	0.0469001	1.93298	1.15279	0.417544	0.538018
SKIN.PEN.FRSK.KER.02	E057	Foreskin Keratinocyte Primary Cells skin02	SKIN	0.0518931	0.0669473	0.0503569	1.2901	0.970396	0.765144	0.819828
SKIN.PEN.FRSK.KER.03	E058	Foreskin Keratinocyte Primary Cells skin03	SKIN	0.0542606	0.100432	0.0590091	1.85093	1.08751	0.424415	0.539007
SKIN.PEN.FRSK.MEL.01	E059	Foreskin Melanocyte Primary Cells skin01	SKIN	0.0335041	0.0462619	0.0372271	1.38079	1.11112	0.731153	0.807447
SKIN.PEN.FRSK.MEL.03	E061	Foreskin Melanocyte Primary Cells skin03	SKIN	0.0532111	0.128003	0.046179	2.40557	0.867844	0.0981049	0.216135
SPLN	E113	Spleen	SPLN	0.0385487	0.036622	0.0399226	0.950018	1.03564	0.96146	0.96146
STRM.CHON.MRW.DR.MSC	E049	Mesenchymal Stem Cell Derived Chondrocyte Cultured Cells	STRM	0.0595265	0.097305	0.0547299	1.63465	0.91942	0.485274	0.578834
STRM.MRW.MSC	E026	Bone Marrow Derived Cultured Mesenchymal Stem Cells	STRM	0.0527114	0.091581	0.0558839	1.7374	1.06019	0.48031	0.578834
THYM	E112	Thymus	THYM	0.0264613	0.087146	0.0371396	3.29334	1.40354	0.0910298	0.214089
THYM.FET	E093	Fetal Thymus	THYM	0.0440785	0.126545	0.037833	2.87089	0.85831	0.0286394	0.117409
VAS.AOR	E065	Aorta	VAS	0.0203591	0.0169734	0.0347586	0.8337	1.70727	0.922564	0.937325
VAS.HUVEC	E122	HUVEC Umbilical Vein Endothelial Primary Cells	VAS	0.0456128	0.121728	0.040231	2.66874	0.882011	0.06275	0.178784
