# Supplementary material for: Common genetic risk variants identified in the SPARK cohort support DDHD2 as a candidate risk gene for autism
Source: Transl Psychiatry. 2020 Aug 3;10:265. doi: 10.1038/s41398-020-00953-9 (PMC7400671; doi:10.1038/s41398-020-00953-9)
Supplement: Supplementary file 5 — Supplementary Table s7 [file 41398_2020_953_MOESM5_ESM.xlsx]

## Sheet: Table S7
GENE	CHR	START	STOP	NSNPS	NPARAM	N	ZSTAT	P	FDR	hgnc_symbol	gene_biotype
ENSG00000004534	3	49977440	50114685	88	19	55000	3.1088	0.00093939	0.0903779	RBM6	protein_coding
ENSG00000005483	7	104654626	104754532	137	35	53406	4.0515	2.5445e-05	0.00909745	KMT2E	protein_coding
ENSG00000007168	17	2497040	2588909	42	12	53213	3.5714	0.00017753	0.0346642	PAFAH1B1	protein_coding
ENSG00000008197	6	50681541	50740701	21	7	55420	3.7189	0.00010003	0.0238427	TFAP2D	protein_coding
ENSG00000008300	3	48673902	48700348	48	10	52665	4.0192	2.9201e-05	0.00996884	CELSR3	protein_coding
ENSG00000009844	6	142468299	142545826	61	14	52198	3.3187	0.00045215	0.0619832	VTA1	protein_coding
ENSG00000010256	3	48636436	48647470	51	11	54223	3.5616	0.00018429	0.0354607	UQCRC1	protein_coding
ENSG00000010319	3	52467069	52479043	118	20	54160	3.2375	0.00060285	0.0733329	SEMA3G	protein_coding
ENSG00000011275	7	5659678	5821370	396	64	53707	3.1072	0.0009443	0.0905211	RNF216	protein_coding
ENSG00000014824	4	41992489	42092474	19	5	52916	3.3952	0.0003429	0.05106	SLC30A9	protein_coding
ENSG00000015532	17	48423453	48440499	48	8	50221	3.436	0.00029522	0.0489241	XYLT2	protein_coding
ENSG00000016864	3	52728504	52739807	34	7	55420	3.0804	0.0010336	0.0954502	GLT8D1	protein_coding
ENSG00000047849	3	47892186	48130762	109	24	51851	5.0812	1.8755e-07	0.000261163	MAP4	protein_coding
ENSG00000050426	12	51442101	51454204	29	11	55361	3.3556	0.000396	0.0564807	LETMD1	protein_coding
ENSG00000055957	3	52811608	52826084	64	10	54696	3.4902	0.00024134	0.042854	ITIH1	protein_coding
ENSG00000064012	2	202098166	202152434	61	17	53202	4.9032	4.7155e-07	0.000437756	CASP8	protein_coding
ENSG00000064270	16	84402133	84497793	184	41	52649	3.2462	0.00058476	0.0719595	ATP2C2	protein_coding
ENSG00000067560	3	49396578	49449635	43	10	53726	3.3194	0.00045104	0.0619832	RHOA	protein_coding
ENSG00000068745	3	48725436	48754711	46	12	52219	3.4008	0.00033598	0.0506295	IP6K2	protein_coding
ENSG00000073969	17	44668035	44834830	246	36	53529	5.325	5.0485e-08	0.000133571	NSF	protein_coding
ENSG00000076201	3	47422510	47454931	56	11	50891	3.9773	3.4852e-05	0.0113764	PTPN23	protein_coding
ENSG00000076356	1	208195587	208417665	502	90	52346	3.2983	0.00048633	0.0648215	PLXNA2	protein_coding
ENSG00000077150	10	104153867	104162286	8	5	54280	3.2048	0.00067584	0.0777208	NFKB2	protein_coding
ENSG00000085788	8	38088861	38120351	88	26	52213	4.9182	4.3676e-07	0.000420203	DDHD2	protein_coding
ENSG00000088930	20	21283942	21370465	11	5	55420	3.2841	0.00051148	0.0661813	XRN2	protein_coding
ENSG00000088970	20	21106624	21227260	158	30	55361	3.7104	0.00010347	0.0244425	PLK1S1	processed_transcript
ENSG00000090097	3	51991470	52002426	59	20	50445	3.4623	0.00026775	0.0463006	PCBP4	protein_coding
ENSG00000092529	15	42651698	42704515	89	11	54241	3.2637	0.00054991	0.0693614	CAPN3	protein_coding
ENSG00000096433	6	33588142	33664351	528	89	50418	3.2653	0.00054677	0.0693614	ITPR3	protein_coding
ENSG00000100146	22	38368307	38383429	27	10	51944	3.1031	0.00095748	0.0914532	SOX10	protein_coding
ENSG00000100577	14	77787227	77797940	31	8	53841	3.1785	0.00074024	0.0817741	GSTZ1	protein_coding
ENSG00000101162	20	57594309	57601709	21	10	52997	3.6591	0.00012655	0.0279016	TUBB1	protein_coding
ENSG00000102967	16	72042487	72061563	22	7	55361	3.6892	0.0001125	0.0261094	DHODH	protein_coding
ENSG00000103994	15	42705021	42783303	25	9	48705	3.3986	0.00033871	0.0506295	ZNF106	protein_coding
ENSG00000104497	8	82711816	82754539	27	5	53703	3.3737	0.00037082	0.0533205	SNX16	protein_coding
ENSG00000104643	8	11141925	11185655	86	16	52723	5.3538	4.3063e-08	0.000132925	MTMR9	protein_coding
ENSG00000105173	19	30302805	30315215	14	4	55420	3.3433	0.00041392	0.0582515	CCNE1	protein_coding
ENSG00000107874	10	104183002	104192418	9	3	55420	4.0254	2.8433e-05	0.00989824	CUEDC2	protein_coding
ENSG00000108557	17	17584787	17714767	142	22	54165	3.6017	0.00015805	0.0321662	RAI1	protein_coding
ENSG00000108826	17	48445218	48450575	27	5	50379	3.3151	0.00045798	0.0622982	MRPL27	protein_coding
ENSG00000108829	17	48458599	48474914	42	7	51101	3.1854	0.00072282	0.080353	LRRC59	protein_coding
ENSG00000108883	17	42927311	42977030	72	19	51493	4.0979	2.0847e-05	0.00787942	EFTUD2	protein_coding
ENSG00000109320	4	103422486	103538459	27	8	55420	3.143	0.00083602	0.0854511	NFKB1	protein_coding
ENSG00000109323	4	103553050	103682151	126	18	53143	4.0237	2.8651e-05	0.00990894	MANBA	protein_coding
ENSG00000109332	4	103715540	103790053	98	13	52528	4.1838	1.4335e-05	0.00606829	UBE2D3	protein_coding
ENSG00000109686	4	152041431	152246784	182	19	53752	3.295	0.00049209	0.0652605	SH3D19	protein_coding
ENSG00000109832	11	125773271	125798724	341	67	53580	3.393	0.00034571	0.051233	DDX25	protein_coding
ENSG00000112619	6	42664338	42690312	160	40	54181	3.1585	0.00079295	0.0836902	PRPH2	protein_coding
ENSG00000113273	5	78073032	78281910	221	27	53794	3.4668	0.00026339	0.0458463	ARSB	protein_coding
ENSG00000114302	3	48784012	48885279	127	19	53122	3.644	0.00013424	0.0292404	PRKAR2A	protein_coding
ENSG00000114646	3	47603729	47622282	141	18	53102	3.1143	0.00092176	0.0898429	CSPG5	protein_coding
ENSG00000114650	3	47455184	47517603	55	13	51101	4.2321	1.1578e-05	0.00506322	SCAP	protein_coding
ENSG00000114767	3	51967446	51975957	87	24	48799	3.3345	0.00042729	0.0595001	RRP9	protein_coding
ENSG00000114861	3	71003844	71633140	300	84	52413	3.7969	7.3251e-05	0.0191885	FOXP1	protein_coding
ENSG00000114902	3	52738971	52745162	51	10	55164	3.5697	0.0001787	0.0347029	SPCS1	protein_coding
ENSG00000114904	3	52742465	52804965	107	20	54797	3.292	0.00049737	0.065306	NEK4	protein_coding
ENSG00000115386	2	79347584	79350545	18	5	55420	3.1687	0.00076557	0.0827507	REG1A	protein_coding
ENSG00000115504	2	62900986	63273622	207	49	54337	3.0981	0.00097397	0.0928606	EHBP1	protein_coding
ENSG00000115993	2	202241930	202316302	14	5	51521	3.453	0.00027723	0.0471692	TRAK2	protein_coding
ENSG00000117643	1	25943959	26112698	85	17	42805	4.1264	1.8427e-05	0.0072766	MAN1C1	protein_coding
ENSG00000119866	2	60678302	60780702	256	56	53327	3.1812	0.0007333	0.0813208	BCL11A	protein_coding
ENSG00000120071	17	44107282	44302755	295	10	54270	5.3134	5.3808e-08	0.000135583	KANSL1	protein_coding
ENSG00000120088	17	43861646	43913194	48	4	54450	5.21	9.4422e-08	0.000169552	CRHR1	protein_coding
ENSG00000120471	11	128804626	128813294	55	16	52850	3.1744	0.0007508	0.0824244	TP53AIP1	protein_coding
ENSG00000121769	1	31838472	31845923	19	8	55420	3.1582	0.00079365	0.0836902	FABP3	protein_coding
ENSG00000121964	2	144695635	145090101	119	36	52838	3.2207	0.00063935	0.0760863	GTDC1	protein_coding
ENSG00000121989	2	148602086	148688395	278	28	53446	3.3201	0.00044988	0.0619832	ACVR2A	protein_coding
ENSG00000122257	16	24551516	24584184	369	33	49541	4.0729	2.3218e-05	0.00853181	RBBP6	protein_coding
ENSG00000122728	9	32629452	32635667	33	8	51175	3.4823	0.00024856	0.0436962	TAF1L	protein_coding
ENSG00000123612	2	158383279	158485517	48	14	51482	5.3352	4.7729e-08	0.000132925	ACVR1C	protein_coding
ENSG00000123975	9	91926113	91931618	105	17	51447	3.0722	0.0010624	0.0965926	CKS2	protein_coding
ENSG00000124557	6	26501449	26510650	75	18	53359	3.2154	0.00065132	0.0767586	BTN1A1	protein_coding
ENSG00000128573	7	113727802	114333827	205	43	52539	3.6368	0.00013803	0.0298117	FOXP2	protein_coding
ENSG00000128683	2	171673072	171717661	255	55	49712	3.6752	0.00011881	0.0266391	GAD1	protein_coding
ENSG00000129009	15	74466012	74469213	11	2	55420	3.2071	0.00067046	0.0777208	ISLR	protein_coding
ENSG00000129159	11	17756321	17804604	69	25	51181	3.4952	0.00023682	0.0422358	KCNC1	protein_coding
ENSG00000129691	8	37962760	37997598	58	16	52008	4.013	2.9978e-05	0.0101685	ASH2L	protein_coding
ENSG00000130475	19	17858527	17899377	109	35	45838	3.2612	0.00055476	0.06949	FCHO1	protein_coding
ENSG00000130956	9	99212483	99253618	77	23	51177	3.4	0.00033697	0.0506295	HABP4	protein_coding
ENSG00000131484	17	43611329	43612076	428	19	54403	5.615	9.8274e-09	5.77797e-05		antisense
ENSG00000131558	7	132937829	133750512	50	17	52164	3.2739	0.00053041	0.0679708	EXOC4	protein_coding
ENSG00000132153	3	47844418	47891685	197	24	52419	4.3632	6.4077e-06	0.0033352	DHX30	protein_coding
ENSG00000132671	20	23016023	23017449	9	3	45120	3.1707	0.00076026	0.0827507	SSTR4	protein_coding
ENSG00000133612	7	150782954	150841523	348	48	53848	3.6934	0.00011065	0.0257931	AGAP3	protein_coding
ENSG00000133639	12	92534054	92539673	134	37	51125	4.0543	2.5146e-05	0.00905242	BTG1	protein_coding
ENSG00000133980	14	74815116	74826711	40	8	54145	3.32	0.00045003	0.0619832	VRTN	protein_coding
ENSG00000134759	18	33709834	33760519	151	35	53738	3.9241	4.3524e-05	0.0130117	ELP2	protein_coding
ENSG00000134909	11	128834955	129062093	245	64	53444	3.6179	0.00014851	0.0311219	ARHGAP32	protein_coding
ENSG00000135250	7	104756823	105029341	27	7	53576	3.664	0.00012414	0.0276003	SRPK2	protein_coding
ENSG00000136238	7	6414154	6443608	48	13	54168	3.5959	0.00016161	0.0327111	RAC1	protein_coding
ENSG00000136297	7	4945620	4998844	412	94	53001	4.0221	2.884e-05	0.00990954	MMD2	protein_coding
ENSG00000136573	8	11351510	11422113	381	28	54270	4.9541	3.6339e-07	0.000384576	BLK	protein_coding
ENSG00000136574	8	11534468	11617511	245	43	54312	3.3033	0.00047776	0.0641641	GATA4	protein_coding
ENSG00000136848	9	124329381	124547809	304	43	53434	3.156	0.00079984	0.0836902	DAB2IP	protein_coding
ENSG00000137204	6	43266002	43273276	34	9	52473	3.2292	0.00062059	0.0749738	SLC22A7	protein_coding
ENSG00000137486	11	74975226	75062749	499	78	53400	3.2627	0.00055185	0.0693614	ARRB1	protein_coding
ENSG00000137804	15	41624892	41673248	75	17	49858	4.1768	1.478e-05	0.00620701	NUSAP1	protein_coding
ENSG00000138670	4	82347547	82965397	1140	96	52530	3.1565	0.00079846	0.0836902	RASGEF1B	protein_coding
ENSG00000138796	4	108910870	108956331	340	25	54458	3.7838	7.7233e-05	0.0199355	HADH	protein_coding
ENSG00000138829	5	127593601	127994878	106	26	54495	3.2433	0.00059069	0.0721856	FBN2	protein_coding
ENSG00000139865	14	38091270	38311899	484	79	53931	3.4136	0.00032051	0.0504649	TTC6	protein_coding
ENSG00000140829	16	72127461	72146811	19	3	55420	3.7055	0.00010548	0.0248066	DHX38	protein_coding
ENSG00000140830	16	72118752	72128330	11	4	55420	3.8827	5.1655e-05	0.0149362	TXNL4B	protein_coding
ENSG00000140836	16	72816784	73093597	213	84	48184	3.2115	0.00066013	0.0774518	ZFHX3	protein_coding
ENSG00000141384	18	23805900	23971649	167	28	53755	3.5646	0.0001822	0.0351865	TAF4B	protein_coding
ENSG00000141424	18	33688495	33709348	44	11	53156	3.0725	0.0010613	0.0965926	SLC39A6	protein_coding
ENSG00000142611	1	2985732	3355185	754	91	41877	3.833	6.3287e-05	0.0175331	PRDM16	protein_coding
ENSG00000143393	1	151264273	151300191	7	4	54667	3.4137	0.00032042	0.0504649	PI4KB	protein_coding
ENSG00000143742	1	225965515	225978168	181	19	54074	3.384	0.00035714	0.0520608	SRP9	protein_coding
ENSG00000143951	2	63348518	63815933	214	40	53350	3.5543	0.00018947	0.0362649	WDPCP	protein_coding
ENSG00000144283	2	159313609	159539391	37	13	44146	5.3436	4.5571e-08	0.000132925	PKP4	protein_coding
ENSG00000145029	3	49460379	49466759	8	4	55420	3.8222	6.614e-05	0.018076	NICN1	protein_coding
ENSG00000145354	4	103790135	103810399	45	10	52273	3.2056	0.00067386	0.0777208	CISD2	protein_coding
ENSG00000146926	7	150872785	150884919	8	3	55420	3.5232	0.00021322	0.0395878	ASB10	protein_coding
ENSG00000147324	8	8640864	8751155	144	13	52663	4.7231	1.1612e-06	0.000865421	MFHAS1	protein_coding
ENSG00000147471	8	37620111	37637285	87	25	45180	3.4468	0.00028366	0.0478662	PROSC	protein_coding
ENSG00000147535	8	38120648	38126761	6	2	55026	4.4233	4.86e-06	0.00270702	PPAPDC1B	protein_coding
ENSG00000147548	8	38127215	38239790	109	13	52144	4.8758	5.4184e-07	0.00046089	WHSC1L1	protein_coding
ENSG00000148082	9	91620686	91793682	158	39	53142	3.838	6.2012e-05	0.0172703	SHC3	protein_coding
ENSG00000148337	9	130928344	130966662	121	26	51134	3.1269	0.00088343	0.0885354	CIZ1	protein_coding
ENSG00000148346	9	130911350	130915734	85	16	48683	3.0864	0.0010129	0.0946591	LCN2	protein_coding
ENSG00000150722	2	182850595	182996125	59	12	54495	3.5768	0.0001739	0.0340812	PPP1R1C	protein_coding
ENSG00000151715	11	129685714	129729898	77	24	54787	3.9774	3.4839e-05	0.0113764	TMEM45B	protein_coding
ENSG00000153233	12	71031853	71314623	110	38	53097	3.6148	0.0001503	0.0311887	PTPRR	protein_coding
ENSG00000154316	8	11197146	11225961	65	12	51142	4.986	3.0814e-07	0.000339692	TDH	pseudogene
ENSG00000154319	8	11278972	11324276	390	34	51846	4.0746	2.3045e-05	0.00852746	FAM167A	protein_coding
ENSG00000154328	8	11627148	11644855	317	39	54196	4.5186	3.1118e-06	0.00191466	NEIL2	protein_coding
ENSG00000154874	17	18441114	18528930	206	50	51480	3.2181	0.00064522	0.0762094	CCDC144B	pseudogene
ENSG00000154920	17	48450581	48458844	24	5	50179	3.4638	0.00026628	0.0461974	EME1	protein_coding
ENSG00000154928	3	134514104	134979309	581	70	53884	3.1412	0.00084119	0.0854511	EPHB1	protein_coding
ENSG00000155749	2	202152994	202222121	19	5	54037	4.306	8.3129e-06	0.00396286	ALS2CR12	protein_coding
ENSG00000155754	2	202352148	202483901	40	13	55245	3.4066	0.00032892	0.0506295	ALS2CR11	protein_coding
ENSG00000156599	11	57435219	57468659	36	12	53820	3.9795	3.4526e-05	0.0113764	ZDHHC5	protein_coding
ENSG00000156735	8	38034106	38070819	47	7	54280	4.6357	1.7786e-06	0.00119132	BAG4	protein_coding
ENSG00000157927	7	4838736	4923350	869	113	52528	3.6616	0.00012534	0.0277505	RADIL	protein_coding
ENSG00000159082	21	34001069	34100359	163	31	54538	3.1623	0.00078273	0.0836238	SYNJ1	protein_coding
ENSG00000159086	21	34106210	34144169	310	36	53087	3.3778	0.00036531	0.0528152	PAXBP1	protein_coding
ENSG00000159314	17	43471268	43511787	262	22	54301	5.6413	8.441e-09	5.58319e-05	ARHGAP27	protein_coding
ENSG00000160746	3	43407340	43663560	363	69	53466	3.2848	0.00051025	0.0661813	ANO10	protein_coding
ENSG00000161714	17	43186335	43209865	116	33	53517	3.7553	8.6579e-05	0.0214081	PLCD3	protein_coding
ENSG00000162415	1	45482071	45672228	95	22	54301	3.172	0.000757	0.0827507	ZSWIM5	protein_coding
ENSG00000163564	1	158901342	158946844	153	25	52505	3.086	0.0010143	0.0946591	PYHIN1	protein_coding
ENSG00000163565	1	158979682	159024945	188	17	53417	3.0898	0.0010014	0.0943573	IFI16	protein_coding
ENSG00000163576	3	19920964	19988501	114	19	46762	3.6772	0.0001179	0.0265476	EFHB	protein_coding
ENSG00000163807	3	44790236	44803154	23	6	55096	3.5068	0.00022675	0.0410907	KIAA1143	protein_coding
ENSG00000163832	3	47537130	47555251	113	14	50409	3.9733	3.5438e-05	0.0113764	ELP6	protein_coding
ENSG00000163935	3	52937588	53080084	258	28	54460	3.3199	0.00045019	0.0619832	SFMBT1	protein_coding
ENSG00000164037	4	103806205	103940896	911	87	53375	4.478	3.7673e-06	0.00222284	SLC9B1	protein_coding
ENSG00000164038	4	103941025	103998439	19	4	55420	3.9263	4.3136e-05	0.0130117	SLC9B2	protein_coding
ENSG00000164045	3	48198636	48229846	44	16	53039	3.2043	0.00067705	0.0777208	CDC25A	protein_coding
ENSG00000164049	3	48413709	48436190	117	21	52394	4.3625	6.429e-06	0.0033352	FBXW12	protein_coding
ENSG00000164050	3	48445261	48471460	68	21	52985	3.1138	0.0009234	0.0898429	PLXNB1	protein_coding
ENSG00000164054	3	48509197	48542259	39	17	51350	3.2418	0.00059387	0.072407	SHISA5	protein_coding
ENSG00000164061	3	49591922	49708978	84	17	54340	3.3352	0.00042624	0.0595001	BSN	protein_coding
ENSG00000164099	4	119201193	119274158	76	10	54094	3.4101	0.00032469	0.0506295	PRSS12	protein_coding
ENSG00000164142	4	152330398	152584784	525	67	53239	3.5255	0.00021138	0.0393993	FAM160A1	protein_coding
ENSG00000164180	5	87485450	87564674	124	28	53452	3.7691	8.1907e-05	0.0205408	TMEM161B	protein_coding
ENSG00000164733	8	11700033	11725738	36	9	54133	3.5911	0.00016465	0.0328772	CTSB	protein_coding
ENSG00000164900	7	150845676	150864635	16	5	51940	4.0959	2.1023e-05	0.00788959	GBX1	protein_coding
ENSG00000164916	7	4721940	4811074	398	77	49956	3.374	0.00037047	0.0533205	FOXK1	protein_coding
ENSG00000165046	8	38243821	38266062	20	4	50671	4.5658	2.4886e-06	0.00158656	LETM2	protein_coding
ENSG00000166763	15	43991686	44010382	74	28	51919	3.6845	0.00011459	0.026249	STRCP1	pseudogene
ENSG00000167703	17	1472561	1532130	234	67	49943	3.4075	0.00032786	0.0506295	SLC43A2	protein_coding
ENSG00000168237	3	52321105	52327492	26	9	51855	3.2054	0.00067447	0.0777208	GLYCTK	protein_coding
ENSG00000168268	3	52558403	52569070	17	5	55420	3.2236	0.00063287	0.0759372	NT5DC2	protein_coding
ENSG00000168438	6	110501344	110575478	30	10	55420	3.0753	0.0010516	0.0964392	CDC40	protein_coding
ENSG00000168517	17	43238067	43247407	39	13	55311	3.6261	0.00014386	0.0308192	HEXIM2	protein_coding
ENSG00000169981	3	44690219	44702283	19	8	55420	3.0613	0.001102	0.0990023	ZNF35	protein_coding
ENSG00000170927	6	51480098	51952423	297	30	54756	4.2546	1.0473e-05	0.00473657	PKHD1	protein_coding
ENSG00000170983	8	11433822	11438851	9	3	55420	3.6853	0.00011421	0.026249	LINC00208	lincRNA
ENSG00000171044	8	10754033	11058875	414	43	50304	5.5291	1.6098e-08	6.55251e-05	XKR6	protein_coding
ENSG00000171056	8	10581278	10588022	14	6	48799	5.2477	7.7008e-08	0.000169552	SOX7	protein_coding
ENSG00000171060	8	10530147	10558103	59	14	46648	4.1265	1.8415e-05	0.0072766	C8orf74	protein_coding
ENSG00000171681	12	14518566	14655869	109	26	51936	3.0706	0.0010681	0.0969443	ATF7IP	protein_coding
ENSG00000171711	8	7752151	7754233	29	7	53822	4.642	1.7251e-06	0.00118	DEFB4A	protein_coding
ENSG00000171953	17	17919521	17942482	40	15	54261	3.1132	0.00092534	0.0898429	ATPAF2	protein_coding
ENSG00000172037	3	49158547	49170551	21	10	50950	3.5771	0.00017374	0.0340812	LAMB2	protein_coding
ENSG00000172046	3	49145479	49158371	19	4	54760	3.2563	0.0005644	0.0701062	USP19	protein_coding
ENSG00000172113	3	48334754	48343175	43	8	53668	3.785	7.6851e-05	0.0199342	NME6	protein_coding
ENSG00000172365	11	58189738	58190786	62	18	54402	3.7301	9.5698e-05	0.0232287	OR5B2	protein_coding
ENSG00000172772	11	58034264	58035732	45	12	55420	3.9164	4.4933e-05	0.0133575	OR10W1	protein_coding
ENSG00000173273	8	9413424	9639856	388	61	53214	5.0011	2.8501e-07	0.000327854	TNKS	protein_coding
ENSG00000173295	8	8086117	8102387	1028	75	52349	7.2464	2.1404e-13	1.13259e-08	FAM86B3P	pseudogene
ENSG00000173421	3	49235861	49295537	29	9	52044	3.6439	0.00013428	0.0292404	CCDC36	protein_coding
ENSG00000173473	3	47626762	47823407	67	16	50686	3.4053	0.00033041	0.0506295	SMARCC1	protein_coding
ENSG00000174899	3	157261035	157395538	335	19	54359	3.4166	0.000317	0.0502217	C3orf55	protein_coding
ENSG00000175324	8	38020839	38034234	9	2	50270	4.108	1.9957e-05	0.00765235	LSM1	protein_coding
ENSG00000175662	17	17746825	17875734	57	8	53794	3.5079	0.00022585	0.0410907	TOM1L2	protein_coding
ENSG00000175806	8	9911778	10286401	651	57	52599	4.3064	8.2974e-06	0.00396286	MSRA	protein_coding
ENSG00000176320	1	158167712	158173667	139	24	46397	4.1733	1.5014e-05	0.00625564		lincRNA
ENSG00000176681	17	44370099	44415160	274	21	54145	5.4316	2.7923e-08	9.23466e-05	LRRC37A	protein_coding
ENSG00000177082	15	85182512	85197566	22	9	49100	3.0918	0.00099476	0.0943328	WDR73	protein_coding
ENSG00000177303	17	73496342	73511664	98	16	53034	3.109	0.00093866	0.0903779	CASKIN2	protein_coding
ENSG00000177352	3	49199968	49203754	6	2	55420	3.8687	5.471e-05	0.0157336	CCDC71	protein_coding
ENSG00000177479	3	48956254	49023815	97	17	53713	3.2634	0.00055037	0.0693614	ARIH2	protein_coding
ENSG00000177710	8	11188397	11189717	15	3	52330	4.1881	1.4065e-05	0.00600201	SLC35G5	protein_coding
ENSG00000177885	17	73314157	73401790	246	28	52961	3.1753	0.00074845	0.0823417	GRB2	protein_coding
ENSG00000178035	3	49061758	49066823	26	7	53637	3.3785	0.00036437	0.0528152	IMPDH2	protein_coding
ENSG00000178057	3	49057892	49060928	26	7	51416	3.2193	0.00064241	0.0760863	NDUFAF3	protein_coding
ENSG00000178734	13	76445174	76457947	273	58	53353	3.225	0.0006299	0.0759252	C13orf45	protein_coding
ENSG00000180329	17	42754808	42767147	6	2	47695	4.9131	4.4823e-07	0.000423537	CCDC43	protein_coding
ENSG00000180336	17	42733840	42753167	30	9	55222	5.16	1.2346e-07	0.000204153	C17orf104	protein_coding
ENSG00000180714	11	57684769	57685711	6	1	55328	3.617	0.00014899	0.0311219	OR5AZ1P	pseudogene
ENSG00000181449	3	181429712	181432224	305	62	47165	3.07	0.0010702	0.0969685	SOX2	protein_coding
ENSG00000181585	3	46742823	46752376	265	41	52971	3.1412	0.00084135	0.0854511	TMIE	protein_coding
ENSG00000181790	8	143530791	143626370	645	72	51309	3.1356	0.00085758	0.0862716	BAI1	protein_coding
ENSG00000182187	2	209007297	209010892	19	6	55420	3.0614	0.0011015	0.0990023	CRYGB	protein_coding
ENSG00000182308	4	41983713	41988484	22	5	49100	3.8835	5.1481e-05	0.0149362	DCAF4L1	protein_coding
ENSG00000182963	17	42875816	42908181	52	12	53637	4.666	1.5359e-06	0.00109827	GJC1	protein_coding
ENSG00000183155	1	202848085	202858263	30	11	55317	3.678	0.00011753	0.0265476	RABIF	protein_coding
ENSG00000183166	7	71244476	71912136	759	81	52830	3.1183	0.00090938	0.0898429	CALN1	protein_coding
ENSG00000183638	8	10463859	10512612	233	34	51436	5.1077	1.6308e-07	0.000239705	RP1L1	protein_coding
ENSG00000183671	2	207040040	207082771	22	6	55420	3.4488	0.00028155	0.0477507	GPR1	protein_coding
ENSG00000183873	3	38589548	38691164	167	36	53055	3.4345	0.00029679	0.0489241	SCN5A	protein_coding
ENSG00000184428	8	144391494	144442147	279	51	54359	3.346	0.00040988	0.0579914	TOP1MT	protein_coding
ENSG00000184486	6	99282468	99287346	216	44	53849	3.8116	6.9043e-05	0.0184437	POU3F2	protein_coding
ENSG00000184530	6	127898319	127912962	9	3	54543	3.6171	0.00014895	0.0311219	C6orf58	protein_coding
ENSG00000184608	8	11225911	11296167	519	58	52880	6.1427	4.0561e-10	5.36571e-06	C8orf12	protein_coding
ENSG00000184647	8	10383056	10411676	178	25	54808	4.251	1.0641e-05	0.00475034	PRSS55	protein_coding
ENSG00000184922	17	43299156	43324687	281	13	54075	5.4743	2.1959e-08	7.7464e-05	FMNL1	protein_coding
ENSG00000185294	17	43922201	43924438	26	3	55420	5.0506	2.2026e-07	0.00028427	SPPL2C	protein_coding
ENSG00000185420	1	245912644	246670614	433	84	52200	3.0616	0.0011008	0.0990023	SMYD3	protein_coding
ENSG00000185909	3	49209044	49213919	6	2	55420	3.4248	0.00030766	0.0499666	KLHDC8B	protein_coding
ENSG00000186038	3	183814852	183824783	16	4	55420	3.4426	0.00028811	0.0483979	HTR3E	protein_coding
ENSG00000186275	1	146373546	146467744	459	77	50828	3.0789	0.0010388	0.0957632	NBPF12	protein_coding
ENSG00000186509	11	57791353	57949088	148	31	54763	3.4388	0.0002922	0.0487753	OR9Q1	protein_coding
ENSG00000186660	11	58346584	58388515	29	11	53349	3.2053	0.00067467	0.0777208	ZFP91	protein_coding
ENSG00000186765	17	79495422	79504156	146	31	43993	4.1895	1.3976e-05	0.00600201	FSCN2	protein_coding
ENSG00000186868	17	43971748	44105700	87	4	54875	5.0618	2.0765e-07	0.000280674	MAPT	protein_coding
ENSG00000187010	1	25598884	25656936	725	93	48860	3.3607	0.00038868	0.0555865	RHD	protein_coding
ENSG00000187764	9	91975702	92113045	115	38	49709	3.0727	0.0010608	0.0965926	SEMA4D	protein_coding
ENSG00000187870	17	20646646	20657814	22	5	55420	3.1541	0.0008051	0.0838619	RNFT1P3	pseudogene
ENSG00000188026	12	123954601	124018265	24	6	55420	3.059	0.0011105	0.0994641	RILPL1	protein_coding
ENSG00000188334	19	48471303	48495427	79	10	53006	3.3083	0.00046931	0.0635129	BSPH1	protein_coding
ENSG00000188452	2	182401403	182521834	32	13	55383	3.2042	0.00067711	0.0777208	CERKL	protein_coding
ENSG00000189007	6	143743969	143771810	298	56	52584	3.1683	0.00076677	0.0827507	ADAT2	protein_coding
ENSG00000196204	7	5013619	5080306	260	56	53057	3.1884	0.00071542	0.0799262	RNF216P1	pseudogene
ENSG00000196810	4	1243088	1282079	54	13	48169	3.4212	0.00031176	0.0501158	CTBP1-AS2	antisense
ENSG00000197249	14	94843084	94857030	42	13	55170	3.6312	0.00014104	0.0303379	SERPINA1	protein_coding
ENSG00000197815	17	17761541	17763355	5	2	55420	3.1133	0.00092509	0.0898429		pseudogene
ENSG00000198129	8	7353368	7366833	49	9	55420	3.5363	0.00020287	0.0380669	DEFB107B	protein_coding
ENSG00000198218	3	49067140	49131796	67	16	51088	3.8381	6.1994e-05	0.0172703	QRICH1	protein_coding
ENSG00000198252	14	53196898	53241716	12	3	47695	3.2073	0.00066989	0.0777208	STYX	protein_coding
ENSG00000198283	11	58274648	58275578	90	16	55406	3.1504	0.00081516	0.084743	OR5B21	protein_coding
ENSG00000198535	15	62359176	62363116	11	3	55420	3.5148	0.00022004	0.0403088	C2CD4A	protein_coding
ENSG00000199368	8	11249920	11250026	11	5	46993	4.0379	2.697e-05	0.00957797	RNU6-1084P	snRNA
ENSG00000199509	20	21119597	21119715	7	2	55420	5.2839	6.3217e-08	0.000152051	RNA5SP477	rRNA
ENSG00000199591	3	47973298	47973404	2	1	55420	3.2192	0.00064274	0.0760863		misc_RNA
ENSG00000200058	6	134578173	134578281	25	10	55034	3.2676	0.0005424	0.068993	RNA5SP218	rRNA
ENSG00000200253	10	88800995	88801098	28	7	53765	3.119	0.00090726	0.0898429	RNU6-529P	snRNA
ENSG00000200888	17	43148810	43148911	25	9	53022	4.264	1.0041e-05	0.00458034		misc_RNA
ENSG00000201464	6	80011680	80011783	2	1	55420	4.0619	2.4335e-05	0.0088806		misc_RNA
ENSG00000201519	6	15324598	15324703	9	4	55024	3.6478	0.00013224	0.0290352	RNU6-645P	snRNA
ENSG00000201545	3	20038295	20038417	33	5	49514	3.5176	0.0002177	0.0401933	RNU4-85P	snRNA
ENSG00000201811	20	37070679	37070812	6	3	55420	3.4197	0.00031349	0.0501158		snoRNA
ENSG00000201815	8	9228600	9228705	64	13	53890	4.3097	8.175e-06	0.00396286	RNU6-526P	snRNA
ENSG00000202039	7	5219692	5219793	16	6	55350	3.4866	0.00024462	0.0431469	RNU6-215P	snRNA
ENSG00000202400	2	232325082	232325151	8	4	49626	3.1365	0.00085501	0.0861769	SNORD82	snoRNA
ENSG00000204178	1	25757349	25826700	19	4	43223	3.1416	0.00084024	0.0854511	TMEM57	protein_coding
ENSG00000204616	6	30070674	30080883	216	35	52976	4.0058	3.0903e-05	0.0104155	TRIM31	protein_coding
ENSG00000204623	6	29968788	30029417	370	31	54656	3.9358	4.1458e-05	0.0127544	ZNRD1-AS1	antisense
ENSG00000204650	17	43697694	43732522	35	2	55320	4.8756	5.4234e-07	0.00046089	CRHR1-IT1	pseudogene
ENSG00000204652	17	43685937	43686284	4	1	55420	4.6662	1.5344e-06	0.00109827	RPS26P8	pseudogene
ENSG00000204681	6	29523406	29600962	211	27	53004	3.1463	0.00082665	0.0854077	GABBR1	protein_coding
ENSG00000205309	17	17206649	17250975	120	21	54261	3.1179	0.00091072	0.0898429	NT5M	protein_coding
ENSG00000205581	21	40714241	40721573	40	10	55331	3.4723	0.00025803	0.0450616	HMGN1	protein_coding
ENSG00000205882	8	11850683	11853821	13	4	55420	3.3922	0.00034662	0.051233	DEFB134	protein_coding
ENSG00000206824	17	48463506	48463607	12	3	49496	3.3828	0.00035875	0.0521518		misc_RNA
ENSG00000206958	5	87678589	87678724	36	9	55355	3.5422	0.00019837	0.0376228		snoRNA
ENSG00000207117	2	160392755	160392857	7	3	55420	3.8592	5.6877e-05	0.0162287		misc_RNA
ENSG00000207244	8	8819085	8819218	7	3	55420	3.7722	8.0915e-05	0.0203887		snoRNA
ENSG00000207418	1	145969270	145969433	30	7	47172	3.4583	0.00027176	0.0466889	RNVU1-7	snRNA
ENSG00000207600	8	10892716	10892812	28	7	47143	4.1273	1.8354e-05	0.0072766	MIR598	miRNA
ENSG00000211450	11	57508722	57510883	18	6	55420	3.6209	0.0001468	0.0311219	C11orf31	protein_coding
ENSG00000212071	14	36665686	36665774	89	22	51208	3.1615	0.00078473	0.0836238		miRNA
ENSG00000212433	8	10544079	10544197	39	8	51855	4.1097	1.9807e-05	0.00765027	RNA5SP252	rRNA
ENSG00000212493	3	52723264	52723331	4	2	55420	3.0818	0.0010287	0.0954502	SNORD19	snoRNA
ENSG00000212532	6	51329488	51329563	25	10	55351	3.1392	0.00084694	0.0855264		snoRNA
ENSG00000213326	17	44798948	44799533	8	2	55420	4.4047	5.2975e-06	0.0028749	RPS7P11	pseudogene
ENSG00000213533	3	52870772	52931612	42	8	54294	3.4884	0.000243	0.0430045	TMEM110	protein_coding
ENSG00000213672	3	48711277	48723360	45	13	53468	3.3444	0.00041233	0.0581825	NCKIPSD	protein_coding
ENSG00000213846	3	27674467	27676918	43	13	54302	3.4586	0.00027147	0.0466889		pseudogene
ENSG00000214013	15	42565856	42649133	68	8	53806	3.4571	0.00027299	0.0467484	GANC	protein_coding
ENSG00000214194	7	112756773	112758668	12	4	51558	3.2214	0.00063787	0.0760863	LINC00998	protein_coding
ENSG00000214338	6	127793939	127840336	36	13	51400	3.1911	0.00070858	0.0796062	SOGA3	protein_coding
ENSG00000214401	17	44270942	44274089	14	2	52109	5.0166	2.6299e-07	0.000317267	KANSL1-AS1	antisense
ENSG00000214425	17	43584107	43627701	280	6	55250	5.2067	9.6127e-08	0.000169552	LRRC37A4P	pseudogene
ENSG00000214535	20	21146846	21147236	9	2	54930	5.2748	6.6447e-08	0.000152871	RPS15AP1	pseudogene
ENSG00000214641	6	51401953	51402341	27	11	51109	3.5821	0.00017043	0.0336504		pseudogene
ENSG00000214842	2	17691851	17699706	105	15	52475	3.1607	0.00078701	0.0836238	RAD51AP2	protein_coding
ENSG00000215346	8	10983980	10987745	43	10	46705	3.8154	6.7971e-05	0.0182573		protein_coding
ENSG00000215356	8	7783859	7809935	210	32	53120	5.0124	2.6884e-07	0.000317267	ZNF705B	protein_coding
ENSG00000216642	6	143648412	143648792	23	7	52831	3.2706	0.00053658	0.0684172		pseudogene
ENSG00000216809	6	118773632	118776155	8	3	54759	3.202	0.00068246	0.0779965		pseudogene
ENSG00000216913	6	50865328	50865938	8	4	55420	3.2346	0.00060909	0.073922		pseudogene
ENSG00000218029	6	80064160	80064430	9	4	55279	4.8874	5.1087e-07	0.000458181		pseudogene
ENSG00000218198	13	27591691	27592046	9	3	55420	3.0882	0.0010068	0.0943573	RPS20P32	pseudogene
ENSG00000221230	11	94199661	94199746	20	3	20570	3.2091	0.00066583	0.0777208	MIR548L	miRNA
ENSG00000221305	8	7946463	7946611	210	28	53803	4.4818	3.7002e-06	0.00222284	MIR548I3	miRNA
ENSG00000221849	2	104144078	104145719	17	4	55250	3.9035	4.7405e-05	0.0140136		pseudogene
ENSG00000222012	7	157406715	157411457	72	10	54776	3.1043	0.00095375	0.0912616		protein_coding
ENSG00000222084	14	42769954	42770065	36	9	54133	3.7931	7.4392e-05	0.0193914		miRNA
ENSG00000222496	2	207086039	207086358	9	3	55420	3.6813	0.00011605	0.0264689	RN7SKP200	misc_RNA
ENSG00000222627	3	127793916	127794092	11	3	51206	3.1177	0.0009113	0.0898429	RNU2-37P	snRNA
ENSG00000223128	20	21405396	21405679	31	11	50702	4.4571	4.1536e-06	0.00234689	RN7SKP140	misc_RNA
ENSG00000223306	1	225928977	225929084	47	8	55420	3.2093	0.0006653	0.0777208	RNU6-1304P	snRNA
ENSG00000223979	17	17577340	17581002	57	6	54271	3.4801	0.00025057	0.0439037	SMCR2	lincRNA
ENSG00000224028	2	140861152	140889349	41	5	53159	3.1473	0.00082381	0.0853071		lincRNA
ENSG00000224257	2	215374920	215401614	7	2	55420	3.9622	3.7139e-05	0.0117677	VWC2L-IT1	sense_intronic
ENSG00000224279	22	38970936	38971436	4	2	43833	3.0621	0.001099	0.0990023		pseudogene
ENSG00000224424	3	48885005	48889414	5	2	55420	3.1134	0.00092465	0.0898429	PRKAR2A-AS1	antisense
ENSG00000224895	3	48001817	48002571	10	5	41515	4.2672	9.8984e-06	0.00455456	VPS26BP1	pseudogene
ENSG00000225127	20	21068245	21086999	41	13	50765	4.9404	3.8975e-07	0.000396608	LINC00237	lincRNA
ENSG00000225190	17	43513266	43568110	1004	58	54777	5.7622	4.1513e-09	3.13809e-05	PLEKHM1	protein_coding
ENSG00000225280	20	21378456	21381029	5	3	55420	5.1495	1.3056e-07	0.000209351		antisense
ENSG00000225457	7	112740718	112786385	15	6	52330	3.3072	0.00047111	0.0635938		antisense
ENSG00000225643	1	25907969	25916847	49	13	47853	3.2306	0.00061762	0.0747857		lincRNA
ENSG00000225697	3	48663156	48672926	12	3	55420	3.1459	0.00082801	0.0854077	SLC26A6	protein_coding
ENSG00000225794	2	217469494	217475925	7	4	55420	3.0881	0.0010071	0.0943573		lincRNA
ENSG00000225803	20	20834764	20835285	283	32	53798	5.1704	1.1682e-07	0.000199404	MRPS11P1	pseudogene
ENSG00000226405	20	21468882	21469263	141	29	55384	3.74	9.2002e-05	0.0224345		pseudogene
ENSG00000226875	20	21246492	21247103	7	3	48799	5.2139	9.2433e-08	0.000169552	ZNF877P	pseudogene
ENSG00000227331	2	159404937	159405736	9	4	45120	4.5617	2.5366e-06	0.00159791		pseudogene
ENSG00000227496	1	225888306	225939945	32	8	55420	3.1929	0.00070433	0.0792971		antisense
ENSG00000227693	20	21482033	21482606	175	39	53239	5.799	3.3358e-09	2.9419e-05	GSTM3P1	pseudogene
ENSG00000227927	20	14535030	14617170	101	7	55324	3.1556	0.0008009	0.0836902	MACROD2-IT1	sense_intronic
ENSG00000228037	1	2512999	2515972	15	3	49198	3.2005	0.00068589	0.0782195		antisense
ENSG00000228350	3	48701209	48706607	1	1	55420	3.1807	0.0007346	0.0813208		antisense
ENSG00000228393	7	104590762	104653491	87	11	53211	3.6022	0.00015775	0.0321662	LINC01004	antisense
ENSG00000228432	6	31334129	31334675	74	13	54794	3.1963	0.00069601	0.0786952	DHFRP2	pseudogene
ENSG00000228502	1	96912486	96913874	10	3	55420	3.6075	0.00015458	0.0319516	EEF1A1P11	pseudogene
ENSG00000228586	2	159542415	159610287	44	14	48041	3.3997	0.00033729	0.0506295		lincRNA
ENSG00000228604	20	21129382	21143531	36	5	54133	3.4038	0.00033225	0.0506295		antisense
ENSG00000228613	2	1550437	1623885	68	18	54057	3.8018	7.1814e-05	0.0189057		antisense
ENSG00000228696	17	44352150	44439163	30	10	55420	4.9282	4.1495e-07	0.000408749	ARL17B	protein_coding
ENSG00000228769	7	71568166	71569194	38	9	54010	3.1657	0.00077362	0.0828666	ABCF2P2	pseudogene
ENSG00000228842	13	67399301	67489163	33	6	55252	3.198	0.00069183	0.0785583	PCDH9-AS2	antisense
ENSG00000229294	1	65745139	65772204	5	2	53550	3.1141	0.00092253	0.0898429		antisense
ENSG00000229303	13	46010256	46010795	36	8	52422	3.4029	0.00033336	0.0506295	PPIAP25	pseudogene
ENSG00000229589	3	38492518	38496311	17	3	55420	3.1673	0.00076941	0.0827507	ACVR2B-AS1	antisense
ENSG00000229848	17	79481073	79494802	65	18	50754	3.2447	0.00058785	0.0720575		antisense
ENSG00000229907	8	7791934	7796292	38	7	52981	3.4031	0.00033319	0.0506295	DEFB108P1	pseudogene
ENSG00000229920	2	63869589	63871172	18	7	52845	3.6042	0.00015656	0.03211	RPS4XP5	pseudogene
ENSG00000230154	2	11448151	11449067	23	6	53405	3.1689	0.00076504	0.0827507		pseudogene
ENSG00000230434	1	95816807	95817810	40	14	53941	3.8037	7.1284e-05	0.01886		lincRNA
ENSG00000230492	20	22990846	23011422	13	4	53968	3.4544	0.00027574	0.047067		antisense
ENSG00000230757	3	39685129	39686196	38	8	52770	3.108	0.00094171	0.0904366	NFU1P1	pseudogene
ENSG00000231482	2	1576326	1584083	32	10	52488	3.8585	5.7045e-05	0.0162287		lincRNA
ENSG00000231612	1	245837034	245839780	10	4	55420	4.1543	1.6315e-05	0.00668886		antisense
ENSG00000231723	2	104240088	104240288	83	12	35268	3.2027	0.00068068	0.0779614		pseudogene
ENSG00000231942	8	82720007	82720961	17	4	55408	3.2517	0.00057354	0.0710746	HNRNPA1P36	pseudogene
ENSG00000231965	8	11032560	11033079	236	26	50597	4.7478	1.028e-06	0.00079995		pseudogene
ENSG00000232098	19	58915605	58919851	20	3	53103	3.3987	0.00033851	0.0506295		lincRNA
ENSG00000232712	20	21134664	21198927	11	2	55420	5.5715	1.2631e-08	6.23291e-05		antisense
ENSG00000233204	2	166141763	166142558	26	9	54773	3.1421	0.0008386	0.0854511	MAPRE1P3	pseudogene
ENSG00000233478	1	25971035	25985602	54	10	47695	3.8453	6.021e-05	0.0169469		antisense
ENSG00000233569	9	120410884	120419305	18	6	55420	3.4336	0.00029782	0.0489414		lincRNA
ENSG00000233576	3	183794567	183802007	40	12	53076	3.6973	0.00010895	0.0255092		pseudogene
ENSG00000233609	8	8818710	8836535	41	13	54089	4.3285	7.5069e-06	0.00374743		pseudogene
ENSG00000233613	13	114123216	114130450	12	6	51558	3.6184	0.00014821	0.0311219	DCUN1D2-AS	antisense
ENSG00000233875	1	154551541	154552139	5	2	55420	3.2445	0.00058828	0.0720575		antisense
ENSG00000233891	2	59465849	59960531	68	27	52761	3.9736	3.5403e-05	0.0113764		lincRNA
ENSG00000234144	1	65764438	65764663	16	3	55420	3.3547	0.0003973	0.0565138	COX6CP13	pseudogene
ENSG00000234427	6	11810835	11811481	100	18	53152	3.9283	4.2776e-05	0.0130086		lincRNA
ENSG00000234646	20	23012179	23019873	22	4	53054	3.4205	0.00031248	0.0501158		sense_overlapping
ENSG00000235052	1	23875630	23877406	136	35	54640	3.4399	0.000291	0.0487287		lincRNA
ENSG00000235065	20	21095364	21095838	8	3	54869	4.2785	9.4085e-06	0.00440576	RPL24P2	pseudogene
ENSG00000235627	3	48202666	48202907	1	1	55420	3.0806	0.001033	0.0954502	SNRPFP4	pseudogene
ENSG00000235908	3	49402578	49404439	3	2	55420	4.0799	2.2524e-05	0.00839336	RHOA-IT1	sense_intronic
ENSG00000235944	7	5862791	5894066	183	42	53163	3.1179	0.00091073	0.0898429	ZNF815P	pseudogene
ENSG00000236234	17	43530210	43541431	3	2	55420	3.5007	0.00023206	0.0417365		antisense
ENSG00000236541	11	57808180	57809132	45	10	55420	3.0919	0.0009944	0.0943328	VN2R9P	pseudogene
ENSG00000236596	2	104110699	104112300	40	4	55420	3.1971	0.00069414	0.0786519		pseudogene
ENSG00000236827	8	11105135	11125374	41	13	53159	5.961	1.2532e-09	1.32626e-05	LINC00529	lincRNA
ENSG00000236917	2	154617963	154619159	8	3	55420	3.0896	0.0010022	0.0943573	DNAJA1P2	pseudogene
ENSG00000236920	6	98657896	98662559	34	11	53987	4.5119	3.2118e-06	0.00195348		lincRNA
ENSG00000236980	3	49215065	49229291	42	11	55235	3.6052	0.00015596	0.03211	C3orf84	protein_coding
ENSG00000236985	20	16838607	16844793	202	40	54542	3.8221	6.6162e-05	0.018076		lincRNA
ENSG00000237159	9	34568013	34582827	15	4	55420	3.0812	0.0010309	0.0954502	CNTFR-AS1	antisense
ENSG00000237328	17	17662468	17674135	23	3	55420	3.3871	0.00035315	0.0517644	RAI1-AS1	antisense
ENSG00000237435	1	96403457	96488436	45	8	55234	4.3085	8.2196e-06	0.00396286		protein_coding
ENSG00000237832	20	14914489	14916009	14	5	48709	3.1956	0.00069768	0.0787159		antisense
ENSG00000238496	8	9789230	9789333	50	11	54379	3.0732	0.0010589	0.0965926		snoRNA
ENSG00000238833	20	17189705	17189865	84	19	55349	3.3478	0.00040731	0.0577823	RNU1-131P	snRNA
ENSG00000238917	17	7480129	7480270	12	5	51109	3.4003	0.00033651	0.0506295	SNORD10	snoRNA
ENSG00000239065	8	9724417	9724520	63	11	54684	3.1274	0.00088194	0.0885354		snoRNA
ENSG00000239218	8	38291865	38293182	6	2	55420	4.4772	3.7807e-06	0.00222284	RPS20P22	pseudogene
ENSG00000239315	8	11113529	11114111	145	17	52543	4.3577	6.5705e-06	0.00334306	RPL19P13	pseudogene
ENSG00000239481	11	71380566	71381343	254	43	53156	3.2584	0.00056017	0.0697445	RPS3AP41	pseudogene
ENSG00000239716	3	157694350	157695925	8	3	55420	3.2932	0.00049526	0.065306		lincRNA
ENSG00000240083	5	87677774	87678542	6	3	55420	3.3353	0.00042603	0.0595001	RPS3AP22	pseudogene
ENSG00000240641	6	51840458	51840755	30	10	55024	4.035	2.7295e-05	0.00962877	RN7SL580P	misc_RNA
ENSG00000241293	3	87100342	87101888	44	6	53313	3.2866	0.00050705	0.0660851	PPATP1	pseudogene
ENSG00000241809	5	52199738	52200308	6	3	45872	3.6396	0.00013655	0.0296129		pseudogene
ENSG00000241981	4	103583768	103584230	4	1	55420	3.1664	0.00077174	0.0828329		pseudogene
ENSG00000242094	3	71619406	71623608	130	31	52904	3.1161	0.00091632	0.0898429	FOXP1-IT1	sense_intronic
ENSG00000242154	7	104944724	104947089	6	3	55420	4.7404	1.0665e-06	0.000817882		antisense
ENSG00000242483	8	11236904	11237200	153	18	54510	3.4316	0.00030003	0.049152	RN7SL293P	misc_RNA
ENSG00000242703	7	140697752	140699600	3	2	55420	3.6164	0.00014939	0.0311219	CCT4P1	pseudogene
ENSG00000243165	3	158344445	158344638	17	3	55420	3.0765	0.0010473	0.0963789		pseudogene
ENSG00000243307	6	26864731	26866556	139	19	54711	3.4025	0.00033387	0.0506295		pseudogene
ENSG00000243314	3	158214350	158214723	32	10	53847	3.5822	0.00017037	0.0336504		pseudogene
ENSG00000243503	8	36845495	36845930	30	8	52245	3.3886	0.00035128	0.0517644		pseudogene
ENSG00000244183	3	60717877	60718369	10	5	55420	3.4026	0.00033368	0.0506295		pseudogene
ENSG00000244490	7	104941969	104942533	10	4	55420	3.9304	4.2406e-05	0.0129706	RWDD4P1	pseudogene
ENSG00000246477	8	11173368	11182938	26	4	55420	4.1577	1.6073e-05	0.00664455		antisense
ENSG00000246560	4	103749212	103765232	10	3	55420	3.2712	0.00053539	0.0684172		antisense
ENSG00000247828	5	87564712	87732502	333	44	53072	3.4351	0.00029622	0.0489241	TMEM161B-AS1	antisense
ENSG00000248161	4	103339759	103371167	230	26	52531	3.2952	0.00049172	0.0652605		lincRNA
ENSG00000248538	8	9046521	9060364	19	6	55420	3.7793	7.8621e-05	0.0200011		lincRNA
ENSG00000248585	8	38059217	38061756	2	1	55420	3.8104	6.9362e-05	0.0184437		pseudogene
ENSG00000248896	8	10586824	10628902	141	25	54707	3.1398	0.00084541	0.0855264		antisense
ENSG00000249188	8	8011830	8074438	499	55	52642	6.2202	2.4821e-10	4.37801e-06	ENPP7P1	pseudogene
ENSG00000249212	4	42031226	42032140	16	2	55420	3.3637	0.00038459	0.0551506	ATP1B1P1	pseudogene
ENSG00000249316	8	11138873	11140010	17	8	52694	4.4036	5.3244e-06	0.0028749		pseudogene
ENSG00000249454	5	54368843	54392381	7	4	48799	3.3179	0.00045353	0.0620117	GZMAP1	pseudogene
ENSG00000249915	5	271736	315089	17	3	52694	3.5147	0.00022015	0.0403088	PDCD6	protein_coding
ENSG00000249948	4	22694537	22821198	128	17	52233	3.1896	0.00071241	0.0798669	GBA3	polymorphic_pseudogene
ENSG00000250329	5	127445178	127446686	9	4	55420	3.3876	0.00035252	0.0517644	KDELC1P1	pseudogene
ENSG00000250546	4	84717589	85214565	74	21	50918	3.1255	0.00088766	0.0887912		processed_transcript
ENSG00000250651	4	103817882	103819394	7	1	55420	3.4245	0.00030799	0.0499666	PABPC1P7	pseudogene
ENSG00000250705	5	87898598	87898935	21	5	55338	3.1433	0.00083541	0.0854511		pseudogene
ENSG00000251132	5	114366970	114367591	65	13	53378	4.6439	1.7094e-06	0.00118		lincRNA
ENSG00000251311	5	116078687	116097905	8	3	55420	3.5934	0.0001632	0.0327111		lincRNA
ENSG00000251542	5	113911738	113915667	15	7	53971	4.0271	2.8235e-05	0.0098944		lincRNA
ENSG00000251572	4	103382407	103383309	44	9	50121	3.7523	8.7625e-05	0.0215659		pseudogene
ENSG00000251682	5	60642953	60643543	25	10	53521	3.5692	0.00017904	0.0347029		pseudogene
ENSG00000252469	14	104016682	104016743	6	3	55420	3.2594	0.00055819	0.0696618	RNU7-160P	snRNA
ENSG00000252543	8	8916049	8916140	33	7	54015	3.761	8.4628e-05	0.0210239		snoRNA
ENSG00000252565	8	10641565	10641629	119	25	53473	3.9407	4.0626e-05	0.0127203		snoRNA
ENSG00000252739	4	103758204	103758256	21	2	55420	3.7289	9.6156e-05	0.0232333	RNU7-151P	snRNA
ENSG00000252787	3	52722898	52722977	4	2	55420	3.0818	0.0010287	0.0954502		snoRNA
ENSG00000252915	21	40716463	40716554	16	3	55269	3.8204	6.6613e-05	0.018076		misc_RNA
ENSG00000253230	8	9757574	9762876	1192	73	52691	6.2847	1.6425e-10	4.34564e-06	LINC00599	lincRNA
ENSG00000253252	8	9037761	9040029	107	26	47529	3.1227	0.00089609	0.0894653		lincRNA
ENSG00000253302	8	74332239	74353761	8	5	55123	3.1559	0.0008	0.0836902	STAU2-AS1	lincRNA
ENSG00000253641	8	10332075	10339484	36	10	53924	4.2718	9.6944e-06	0.00449982		lincRNA
ENSG00000253649	8	10352364	10405067	215	25	53890	3.9378	4.1112e-05	0.0127219	PRSS51	antisense
ENSG00000253695	8	10698086	10704011	78	14	50488	4.8548	6.0249e-07	0.000498137		antisense
ENSG00000253697	8	9515805	9515948	151	30	52485	3.7433	9.0796e-05	0.0222429		pseudogene
ENSG00000253735	8	9208748	9215951	195	32	53349	3.6773	0.00011784	0.0265476		lincRNA
ENSG00000253844	8	52874018	52935534	80	8	54759	4.1526	1.6433e-05	0.00668886		lincRNA
ENSG00000253893	8	8025341	8084136	119	21	54183	5.0249	2.5181e-07	0.000317251	FAM85B	antisense
ENSG00000253981	8	8093525	8102189	29	8	51665	3.3841	0.0003571	0.0520608	ALG1L13P	pseudogene
ENSG00000254091	8	9090523	9090959	54	10	48411	3.4121	0.00032235	0.0504649		pseudogene
ENSG00000254093	8	10622473	10697386	102	22	54303	4.1432	1.7127e-05	0.00691813	PINX1	protein_coding
ENSG00000254136	8	52908770	52920915	145	30	53674	5.2093	9.4758e-08	0.000169552		lincRNA
ENSG00000254153	8	8314419	8318847	59	12	55198	4.6403	1.7394e-06	0.00118		lincRNA
ENSG00000254235	8	9106927	9271224	318	50	52598	4.7314	1.115e-06	0.00084286		lincRNA
ENSG00000254258	8	140472305	140475259	45	14	51469	3.495	0.00023706	0.0422358		lincRNA
ENSG00000254321	8	38558144	38562373	161	34	52900	3.672	0.00012031	0.0268616		lincRNA
ENSG00000254367	8	8581203	8639989	235	47	52762	4.4585	4.126e-06	0.00234689		lincRNA
ENSG00000254419	20	57285851	57286689	11	4	55420	3.2738	0.00053051	0.0679708		sense_intronic
ENSG00000254556	8	10994408	10996117	74	14	50847	4.1109	1.9706e-05	0.00765027		sense_intronic
ENSG00000254661	11	15932503	15948989	12	3	47228	3.1868	0.00071917	0.0801155		lincRNA
ENSG00000254732	11	57509635	57560715	4	1	55420	3.2762	0.00052608	0.0677312		protein_coding
ENSG00000254749	11	57713070	57713886	10	3	55420	3.5038	0.00022936	0.0414218	OR5BD1P	pseudogene
ENSG00000254774	8	11410733	11411716	7	3	55420	4.8509	6.1453e-07	0.000500275		antisense
ENSG00000254817	8	11891155	11892121	71	17	52764	4.5993	2.1199e-06	0.00138487	OR7E160P	pseudogene
ENSG00000254839	8	10920157	10924599	35	8	51447	3.817	6.7535e-05	0.0182327		lincRNA
ENSG00000254853	11	57839850	57842910	52	13	51871	3.1093	0.0009376	0.0903779		pseudogene
ENSG00000254898	8	38193499	38195069	5	1	55420	3.9731	3.5474e-05	0.0113764		antisense
ENSG00000254936	8	10980891	10983574	15	7	42354	3.7121	0.00010278	0.0243884		sense_intronic
ENSG00000254948	8	11777409	11778318	320	60	53454	4.4638	4.0257e-06	0.00234088	OR7E158P	pseudogene
ENSG00000254981	8	38258054	38259201	7	2	55420	4.4051	5.2879e-06	0.0028749		antisense
ENSG00000255020	8	11203257	11205011	39	7	51855	4.9467	3.7738e-07	0.00039155		antisense
ENSG00000255087	11	126936897	126971215	52	9	49841	3.2209	0.00063905	0.0760863		lincRNA
ENSG00000255098	8	11870545	11873043	26	7	54942	3.5936	0.00016308	0.0327111		protein_coding
ENSG00000255174	8	11856596	11856977	10	3	55420	3.5254	0.00021146	0.0393993		pseudogene
ENSG00000255251	8	7397150	7399972	36	9	51472	4.237	1.1328e-05	0.00499518	PRR23D1	protein_coding
ENSG00000255281	11	29413072	29415391	3	1	55420	3.7241	9.7996e-05	0.0235703		pseudogene
ENSG00000255299	11	58265361	58273231	15	6	55338	4.5378	2.8422e-06	0.00176935		lincRNA
ENSG00000255310	8	10965298	10967236	56	12	51786	3.4199	0.00031325	0.0501158		sense_intronic
ENSG00000255354	8	11415975	11417529	12	3	55420	3.0739	0.0010564	0.0965926		antisense
ENSG00000255369	11	128750220	128750563	123	33	50736	3.418	0.00031541	0.0501199		pseudogene
ENSG00000255487	8	38133406	38134198	2	1	55420	3.7667	8.2704e-05	0.0206428		antisense
ENSG00000255518	8	11413760	11415531	18	4	55408	3.1687	0.0007655	0.0827507		antisense
ENSG00000256040	9	119160436	119162885	11	4	51206	3.2924	0.00049663	0.065306	PAPPA-AS1	protein_coding
ENSG00000256762	17	44076616	44077060	10	2	55420	4.9949	2.9429e-07	0.000331327	STH	protein_coding
ENSG00000257017	16	72088491	72094954	12	3	54799	4.2931	8.8098e-06	0.00416224	HP	protein_coding
ENSG00000257541	12	58481675	58487145	4	2	55420	3.0833	0.0010235	0.0953495		lincRNA
ENSG00000258183	12	90674671	90694117	17	4	55420	3.2984	0.00048616	0.0648215		lincRNA
ENSG00000258426	14	83484545	83505946	17	9	55351	3.7802	7.8345e-05	0.0200011		lincRNA
ENSG00000258461	15	42640301	42704515	25	3	55398	3.2881	0.00050433	0.0658929		processed_transcript
ENSG00000258724	8	10582909	10697357	15	4	54494	4.7541	9.9689e-07	0.00078732		protein_coding
ENSG00000258787	15	93973888	93974446	140	24	52034	3.4126	0.00032168	0.0504649		pseudogene
ENSG00000258813	14	73524633	73526123	8	4	55420	3.3039	0.00047679	0.0641641		lincRNA
ENSG00000259051	14	43769466	43769798	10	4	50555	3.7799	7.8437e-05	0.0200011	HNRNPUP1	pseudogene
ENSG00000259149	14	42728934	42737789	118	25	52090	3.4999	0.00023268	0.0417365		lincRNA
ENSG00000259251	15	62352702	62354633	12	4	51558	3.5538	0.00018984	0.0362649		antisense
ENSG00000259275	15	96897466	96947033	30	14	41515	3.2485	0.00058014	0.0715574		lincRNA
ENSG00000259580	15	40062760	40093534	3	2	55420	3.1215	0.00089975	0.0896615		processed_transcript
ENSG00000259876	16	12650210	12651551	47	5	55420	3.507	0.00022657	0.0410907		antisense
ENSG00000259899	16	12654613	12704901	38	8	55420	3.1612	0.00078548	0.0836238		antisense
ENSG00000260075	17	44450221	44564507	715	69	54187	4.6798	1.4358e-06	0.00105521	NSFP1	pseudogene
ENSG00000260093	8	9907995	9911764	235	38	53548	3.9009	4.7911e-05	0.0140845		antisense
ENSG00000260706	16	80099733	80201474	16	3	52523	3.0905	0.00099897	0.0943573		lincRNA
ENSG00000261451	8	10291182	10295822	90	17	54168	4.0039	3.1154e-05	0.0104336		sense_overlapping
ENSG00000261517	13	54389554	54450254	44	15	55394	3.1433	0.00083514	0.0854511	LINC00558	lincRNA
ENSG00000261543	15	74445141	74471567	47	8	49361	3.3397	0.0004193	0.0588521		antisense
ENSG00000261575	17	44344403	44346060	10	2	55420	5.2324	8.3648e-08	0.000169552		pseudogene
ENSG00000261669	16	24814772	24831060	8	3	48828	4.3943	5.5578e-06	0.00294091		antisense
ENSG00000261879	17	5095379	5151364	24	6	53295	3.1116	0.00093045	0.0900164		antisense
ENSG00000262115	17	79171193	79174088	16	6	46517	3.8491	5.9265e-05	0.0167701		antisense
ENSG00000262372	17	44112679	44113136	11	1	55420	4.616	1.9557e-06	0.00129357		antisense
ENSG00000262500	17	44320972	44322410	2	1	55420	4.3592	6.5276e-06	0.00334306		pseudogene
ENSG00000262539	17	44336917	44337972	31	4	44954	5.0117	2.6981e-07	0.000317267		pseudogene
ENSG00000262881	17	43985036	43988145	20	2	55420	4.8831	5.2227e-07	0.000460599		antisense
ENSG00000263407	8	8905955	8906028	67	19	54025	3.5524	0.00019089	0.0363343	MIR4660	miRNA
ENSG00000263456	16	88535326	88535439	13	3	19766	3.2147	0.00065286	0.0767691	MIR5189	miRNA
ENSG00000263503	17	43678235	43679706	14	2	55405	4.9272	4.1713e-07	0.000408749		pseudogene
ENSG00000263616	8	8439864	8440165	79	22	52832	4.3449	6.9668e-06	0.00351094	RN7SL178P	misc_RNA
ENSG00000263715	17	43697710	43913192	19	3	55420	5.1397	1.3756e-07	0.000214088		processed_transcript
ENSG00000263762	8	10524488	10524580	17	8	44514	4.0542	2.5148e-05	0.00905242	MIR4286	miRNA
ENSG00000264070	17	43663237	43664295	92	8	53896	5.567	1.2957e-08	6.23291e-05	DND1P1	pseudogene
ENSG00000264151	18	24916343	25175128	103	32	54291	3.5173	0.000218	0.0401933		lincRNA
ENSG00000264279	2	240882432	240882511	122	32	47310	3.1598	0.00078932	0.0836902	MIR4786	miRNA
ENSG00000264303	5	171197534	171197724	104	27	53169	3.1152	0.00091915	0.0898429		miRNA
ENSG00000264445	8	8490974	8491058	15	3	52330	3.4356	0.00029567	0.0489241		miRNA
ENSG00000264589	17	43876756	43972996	56	4	55420	5.1253	1.4855e-07	0.000224586	MAPT-AS1	antisense
ENSG00000264633	3	49311553	49311619	5	2	55420	4.0984	2.0804e-05	0.00787942	MIR4271	miRNA
ENSG00000264968	17	38083995	38095854	5	2	55420	3.2194	0.0006424	0.0760863		lincRNA
ENSG00000265078	3	48136293	48136595	2	1	55420	3.1753	0.00074849	0.0823417	RN7SL664P	misc_RNA
ENSG00000265438	19	50436321	50436394	1	1	55420	3.3261	0.0004403	0.0611509	MIR4751	miRNA
ENSG00000265547	17	43809069	43810343	22	3	55420	5.1023	1.6776e-07	0.000239919		lincRNA
ENSG00000265821	17	43603820	43604112	46	3	55420	4.9741	3.2769e-07	0.000353872	RN7SL739P	misc_RNA
ENSG00000265964	17	43810719	43812035	23	2	55420	4.7787	8.8202e-07	0.000707153		lincRNA
ENSG00000266443	3	47581504	47581590	38	7	50457	3.224	0.00063203	0.0759372		miRNA
ENSG00000266479	18	26836782	26837025	6	3	55420	3.5389	0.00020089	0.0378295		pseudogene
ENSG00000266549	18	24532165	24532522	6	2	55420	3.1986	0.00069049	0.0785583		pseudogene
ENSG00000266932	19	56853801	56854788	1	1	55420	3.4264	0.0003058	0.0499426		pseudogene
ENSG00000267023	17	66121918	66148609	74	25	54012	3.291	0.00049912	0.0653736	LRRC37A16P	pseudogene
ENSG00000267145	19	56849657	56850017	3	1	55420	3.2991	0.00048505	0.0648215		pseudogene
ENSG00000267172	18	53484398	53486990	20	8	55420	3.1444	0.00083222	0.0854511		lincRNA
ENSG00000267198	17	43623170	43640596	66	7	54718	5.5496	1.4319e-08	6.31408e-05		lincRNA
ENSG00000267344	17	43474298	43474843	6	3	55420	4.3143	8.0054e-06	0.00395893		antisense
ENSG00000268543	19	58929927	58930677	14	3	55420	3.4464	0.00028404	0.0478662		lincRNA
ENSG00000268912	19	58939999	58942515	11	3	46993	3.2608	0.0005555	0.06949		lincRNA
ENSG00000269609	10	104209574	104220863	14	7	55420	3.0589	0.0011109	0.0994641		processed_transcript
ENSG00000269899	8	11703663	11703900	23	4	55420	3.9248	4.3405e-05	0.0130117		sense_intronic
ENSG00000269918	8	10962201	10964214	17	6	47241	3.9459	3.9751e-05	0.0125204		sense_intronic
ENSG00000269954	8	11409997	11410500	9	3	55420	4.5817	2.3058e-06	0.00148794		lincRNA
ENSG00000270076	8	11060474	11061180	44	11	46942	3.2491	0.0005788	0.0715574		lincRNA
ENSG00000270265	4	152254927	152274376	149	33	53242	3.1474	0.00082375	0.0853071		lincRNA
ENSG00000270285	3	48080757	48080980	1	1	55420	3.4188	0.0003145	0.0501199		pseudogene
ENSG00000270441	3	49177519	49198284	3	2	55420	3.6848	0.00011445	0.026249		pseudogene
ENSG00000270538	3	49289562	49289697	1	1	55420	3.3159	0.0004568	0.0622979		pseudogene
ENSG00000270655	6	143707718	143708546	40	13	53677	3.7747	8.0093e-05	0.0202781		pseudogene
ENSG00000270666	6	27482818	27483053	5	2	55420	3.2783	0.00052213	0.0673866		pseudogene
ENSG00000270764	7	104829637	104830261	24	4	51097	4.1199	1.8949e-05	0.00742731		pseudogene
ENSG00000270793	20	20701830	20702522	19	3	55420	5.5135	1.7586e-08	6.64688e-05		pseudogene
ENSG00000270811	10	7196082	7196198	5	2	46150	3.1881	0.00071596	0.0799262		pseudogene
ENSG00000270966	8	8791231	8791516	27	5	51745	3.1396	0.000846	0.0855264		pseudogene
ENSG00000271190	13	59836814	59837525	140	33	54289	3.1676	0.00076856	0.0827507	RPP40P2	pseudogene
ENSG00000271482	7	104845047	104845306	8	3	55128	3.5409	0.00019938	0.0376793		pseudogene
ENSG00000271578	1	101656076	101656550	69	13	54077	3.3947	0.00034352	0.05106		pseudogene
ENSG00000271904	5	87729709	87794514	19	5	52919	3.0755	0.0010508	0.0964392		lincRNA
ENSG00000271973	3	48709888	48710166	8	3	55420	3.5892	0.00016582	0.0329863		lincRNA
ENSG00000272092	8	38239882	38240979	5	2	55420	4.4563	4.1691e-06	0.00234689		lincRNA
ENSG00000272163	8	24769678	24772230	4	2	55420	3.5945	0.00016253	0.0327111		antisense
ENSG00000272505	8	10344317	10347176	62	14	53705	3.939	4.091e-05	0.0127219		lincRNA
ENSG00000272573	3	52867130	52869235	11	3	55420	3.088	0.0010075	0.0943573	MUSTN1	protein_coding
ENSG00000272900	11	58059298	58060237	61	17	55300	3.6232	0.00014549	0.0310428	OR10Q2P	pseudogene
ENSG00000272918	7	104743285	104745930	9	4	55420	3.4238	0.00030878	0.0499666		antisense
ENSG00000272981	11	126989221	127009630	15	4	52330	3.1116	0.00093053	0.0900164		lincRNA
ENSG00000273156	4	83266029	83266693	8	3	49626	3.9696	3.6001e-05	0.0114759		lincRNA
ENSG00000273413	10	88729994	88730583	12	3	55420	3.4068	0.00032868	0.0506295		antisense
