# Supplementary material for: Common genetic risk variants identified in the SPARK cohort support DDHD2 as a candidate risk gene for autism
Source: Transl Psychiatry. 2020 Aug 3;10:265. doi: 10.1038/s41398-020-00953-9 (PMC7400671; doi:10.1038/s41398-020-00953-9)
Supplement: Supplementary file 6 — Supplementary Table s8 [file 41398_2020_953_MOESM6_ESM.xlsx]

## Sheet: Table S8
query.number	significant	p.value	term.size	query.size	overlap.size	precision	recall	term.id	domain	subgraph.number	term.name
1	TRUE	0.0014	19	4005	15	0.004	0.789	GO:0003323	BP	84	type B pancreatic cell development
1	TRUE	0.0129	424	169	14	0.083	0.033	GO:0048285	BP	88	organelle fission
1	TRUE	0.0129	319	377	19	0.05	0.06	GO:0045862	BP	207	positive regulation of proteolysis
1	TRUE	0.0129	151	3217	48	0.015	0.318	GO:0050807	BP	8	regulation of synapse organization
1	TRUE	0.0129	231	2955	62	0.021	0.268	GO:0021537	BP	52	telencephalon development
1	TRUE	0.0129	139	9021	92	0.01	0.662	GO:0030534	BP	86	adult behavior
1	TRUE	0.0129	161	49	5	0.102	0.031	GO:0010821	BP	95	regulation of mitochondrion organization
1	TRUE	0.0129	25	1285	9	0.007	0.36	GO:0071526	BP	104	semaphorin-plexin signaling pathway
1	TRUE	0.0129	524	3766	146	0.039	0.279	GO:0019941	BP	69	modification-dependent protein catabolic process
1	TRUE	0.0129	140	10071	100	0.01	0.714	GO:0019882	BP	72	antigen processing and presentation
1	TRUE	0.0129	20	1631	9	0.006	0.45	GO:0099529	MF	75	neurotransmitter receptor activity involved in regulation of postsynaptic membrane potential
1	TRUE	0.0129	18	9080	17	0.002	0.944	GO:0019789	MF	200	SUMO transferase activity
1	TRUE	0.0129	468	9156	277	0.03	0.592	GO:0048037	MF	137	cofactor binding
1	TRUE	0.0129	407	10727	280	0.026	0.688	GO:0016887	MF	148	ATPase activity
1	TRUE	0.0146	498	14161	421	0.03	0.845	GO:0034660	BP	51	ncRNA metabolic process
1	TRUE	0.0159	42	4142	21	0.005	0.5	GO:0017001	BP	31	antibiotic catabolic process
1	TRUE	0.0162	37	3350	17	0.005	0.459	GO:0015695	BP	197	organic cation transport
1	TRUE	0.0162	15	635	5	0.008	0.333	GO:0031434	MF	20	mitogen-activated protein kinase kinase binding
1	TRUE	0.0175	34	1655	11	0.007	0.324	GO:0050919	BP	198	negative chemotaxis
1	TRUE	0.0183	59	15041	58	0.004	0.983	GO:0033013	BP	127	tetrapyrrole metabolic process
1	TRUE	0.0183	101	15966	99	0.006	0.98	GO:0005200	MF	217	structural constituent of cytoskeleton
1	TRUE	0.0183	17	1422	7	0.005	0.412	GO:0042166	MF	181	acetylcholine binding
1	TRUE	0.0189	340	3245	87	0.027	0.256	GO:0001654	BP	110	eye development
1	TRUE	0.0189	46	3886	21	0.005	0.457	GO:0048635	BP	68	negative regulation of muscle organ development
1	TRUE	0.0189	18	1380	7	0.005	0.389	GO:0033599	BP	2	regulation of mammary gland epithelial cell proliferation
1	TRUE	0.0189	246	11572	183	0.016	0.744	GO:0008017	MF	119	microtubule binding
1	TRUE	0.019	28	13511	28	0.002	1	GO:0090200	BP	173	positive regulation of release of cytochrome c from mitochondria
1	TRUE	0.0196	59	11928	51	0.004	0.864	GO:0032392	BP	46	DNA geometric change
1	TRUE	0.0196	41	6917	27	0.004	0.659	GO:0010501	BP	203	RNA secondary structure unwinding
1	TRUE	0.0196	170	1646	30	0.018	0.176	GO:0021953	BP	120	central nervous system neuron differentiation
1	TRUE	0.0196	303	17504	301	0.017	0.993	GO:0000375	BP	5	RNA splicing, via transesterification reactions
1	TRUE	0.0196	78	4366	33	0.008	0.423	GO:0043502	BP	70	regulation of muscle adaptation
1	TRUE	0.0196	304	1486	43	0.029	0.141	GO:0022839	MF	3	ion gated channel activity
1	TRUE	0.0196	36	13530	35	0.003	0.972	GO:0060590	MF	132	ATPase regulator activity
1	TRUE	0.0196	35	14438	35	0.002	1	GO:0016504	MF	165	peptidase activator activity
1	TRUE	0.0199	359	3962	106	0.027	0.295	GO:0034248	BP	201	regulation of cellular amide metabolic process
1	TRUE	0.0199	19	1896	8	0.004	0.421	GO:0007350	BP	109	blastoderm segmentation
1	TRUE	0.0199	155	10466	110	0.011	0.71	GO:0051015	MF	160	actin filament binding
1	TRUE	0.0205	287	378	16	0.042	0.056	GO:0031625	MF	170	ubiquitin protein ligase binding
1	TRUE	0.0208	458	6633	202	0.03	0.441	GO:0051493	BP	13	regulation of cytoskeleton organization
1	TRUE	0.021	339	2676	73	0.027	0.215	GO:0006790	BP	128	sulfur compound metabolic process
1	TRUE	0.021	175	6365	83	0.013	0.474	GO:0031032	BP	155	actomyosin structure organization
1	TRUE	0.0217	401	11933	294	0.025	0.733	GO:0022613	BP	56	ribonucleoprotein complex biogenesis
1	TRUE	0.0217	238	14945	214	0.014	0.899	GO:0016579	BP	121	protein deubiquitination
1	TRUE	0.0219	114	4985	48	0.01	0.421	GO:0001085	MF	98	RNA polymerase II transcription factor binding
1	TRUE	0.0221	90	8695	59	0.007	0.656	GO:0021549	BP	106	cerebellum development
1	TRUE	0.0228	124	4819	50	0.01	0.403	GO:0034332	BP	100	adherens junction organization
1	TRUE	0.0231	22	9341	19	0.002	0.864	GO:0007214	BP	195	gamma-aminobutyric acid signaling pathway
1	TRUE	0.0231	132	15567	125	0.008	0.947	GO:0002262	BP	38	myeloid cell homeostasis
1	TRUE	0.0231	334	129	9	0.07	0.027	GO:0001667	BP	97	ameboidal-type cell migration
1	TRUE	0.0231	40	2217	13	0.006	0.325	GO:0045540	BP	172	regulation of cholesterol biosynthetic process
1	TRUE	0.0231	120	13300	103	0.008	0.858	GO:0038093	BP	87	Fc receptor signaling pathway
1	TRUE	0.0231	119	221	7	0.032	0.059	GO:0017124	MF	194	SH3 domain binding
1	TRUE	0.024	69	3913	27	0.007	0.391	GO:0004843	MF	41	thiol-dependent ubiquitin-specific protease activity
1	TRUE	0.0246	69	3503	25	0.007	0.362	GO:0019226	BP	114	transmission of nerve impulse
1	TRUE	0.0246	28	9334	23	0.002	0.821	GO:2000108	BP	143	positive regulation of leukocyte apoptotic process
1	TRUE	0.025	295	17665	294	0.017	0.997	GO:0008202	BP	48	steroid metabolic process
1	TRUE	0.0259	366	718	28	0.039	0.077	GO:0052548	BP	50	regulation of endopeptidase activity
1	TRUE	0.0271	35	13885	34	0.002	0.971	GO:0019048	BP	17	modulation by virus of host morphology or physiology
1	TRUE	0.0271	398	1486	51	0.034	0.128	GO:0005216	MF	93	ion channel activity
1	TRUE	0.0271	81	3692	29	0.008	0.358	GO:0004197	MF	39	cysteine-type endopeptidase activity
1	TRUE	0.0278	48	438	6	0.014	0.125	GO:0070936	BP	49	protein K48-linked ubiquitination
1	TRUE	0.0278	26	10651	23	0.002	0.885	GO:0010591	BP	215	regulation of lamellipodium assembly
1	TRUE	0.0278	65	2729	20	0.007	0.308	GO:0042490	BP	107	mechanoreceptor differentiation
1	TRUE	0.028	15	11489	15	0.001	1	GO:0034483	MF	57	heparan sulfate sulfotransferase activity
1	TRUE	0.0283	30	2026	10	0.005	0.333	GO:0007274	BP	63	neuromuscular synaptic transmission
1	TRUE	0.0283	46	635	7	0.011	0.152	GO:0045309	MF	80	protein phosphorylated amino acid binding
1	TRUE	0.0285	259	216	10	0.046	0.039	GO:0006898	BP	105	receptor-mediated endocytosis
1	TRUE	0.0285	70	11326	56	0.005	0.8	GO:0016835	MF	99	carbon-oxygen lyase activity
1	TRUE	0.0289	32	11915	29	0.002	0.906	GO:0000291	BP	177	nuclear-transcribed mRNA catabolic process, exonucleolytic
1	TRUE	0.0307	387	13369	310	0.023	0.801	GO:0043434	BP	11	response to peptide hormone
1	TRUE	0.0311	48	304	5	0.016	0.104	GO:0046579	BP	129	positive regulation of Ras protein signal transduction
1	TRUE	0.0311	308	318	14	0.044	0.045	GO:0018205	BP	102	peptidyl-lysine modification
1	TRUE	0.0313	110	11730	86	0.007	0.782	GO:0007613	BP	76	memory
1	TRUE	0.0313	23	3368	11	0.003	0.478	GO:0070412	MF	153	R-SMAD binding
1	TRUE	0.0317	105	855	13	0.015	0.124	GO:0006289	BP	28	nucleotide-excision repair
1	TRUE	0.0317	253	2293	49	0.021	0.194	GO:0021700	BP	1	developmental maturation
1	TRUE	0.0324	16	2155	7	0.003	0.438	GO:0048532	BP	184	anatomical structure arrangement
1	TRUE	0.0324	59	11381	48	0.004	0.814	GO:0060998	BP	206	regulation of dendritic spine development
1	TRUE	0.0326	78	505	8	0.016	0.103	GO:1901216	BP	74	positive regulation of neuron death
1	TRUE	0.0326	184	17613	184	0.01	1	GO:0001763	BP	204	morphogenesis of a branching structure
1	TRUE	0.0326	507	116	10	0.086	0.02	GO:0120031	BP	211	plasma membrane bounded cell projection assembly
1	TRUE	0.0326	16	2179	7	0.003	0.438	GO:0072488	BP	209	ammonium transmembrane transport
1	TRUE	0.0326	40	12503	36	0.003	0.9	GO:0019894	MF	37	kinesin binding
1	TRUE	0.0327	78	15123	74	0.005	0.949	GO:0048013	BP	159	ephrin receptor signaling pathway
1	TRUE	0.0327	31	2444	11	0.005	0.355	GO:0016601	BP	169	Rac protein signal transduction
1	TRUE	0.0327	88	787	11	0.014	0.125	GO:0021782	BP	96	glial cell development
1	TRUE	0.0327	84	586	9	0.015	0.107	GO:0062014	BP	208	negative regulation of small molecule metabolic process
1	TRUE	0.0333	17	9341	15	0.002	0.882	GO:0016917	MF	4	GABA receptor activity
1	TRUE	0.0335	216	17716	216	0.012	1	GO:1901681	MF	141	sulfur compound binding
1	TRUE	0.0338	37	1132	8	0.007	0.216	GO:0051879	MF	225	Hsp90 protein binding
1	TRUE	0.0341	463	51	6	0.118	0.013	GO:1903827	BP	103	regulation of cellular protein localization
1	TRUE	0.0347	240	131	7	0.053	0.029	GO:0045930	BP	10	negative regulation of mitotic cell cycle
1	TRUE	0.0354	68	16069	67	0.004	0.985	GO:0043462	BP	101	regulation of ATPase activity
1	TRUE	0.0354	369	17648	366	0.021	0.992	GO:0018212	BP	111	peptidyl-tyrosine modification
1	TRUE	0.0359	77	1883	17	0.009	0.221	GO:0016209	MF	135	antioxidant activity
1	TRUE	0.0361	321	51	5	0.098	0.016	GO:0010639	BP	53	negative regulation of organelle organization
1	TRUE	0.0363	31	12897	29	0.002	0.935	GO:0007099	BP	122	centriole replication
1	TRUE	0.0363	26	2590	10	0.004	0.385	GO:0051642	BP	126	centrosome localization
1	TRUE	0.0363	33	1642	9	0.005	0.273	GO:0033144	BP	29	negative regulation of intracellular steroid hormone receptor signaling pathway
1	TRUE	0.0363	42	389	5	0.013	0.119	GO:0031122	BP	221	cytoplasmic microtubule organization
1	TRUE	0.0369	25	9957	21	0.002	0.84	GO:0060259	BP	150	regulation of feeding behavior
1	TRUE	0.0369	35	11982	31	0.003	0.886	GO:0042755	BP	16	eating behavior
1	TRUE	0.0378	197	1972	35	0.018	0.178	GO:0016358	BP	36	dendrite development
1	TRUE	0.038	411	718	29	0.04	0.071	GO:0051346	BP	19	negative regulation of hydrolase activity
1	TRUE	0.038	544	12542	405	0.032	0.744	GO:0044270	BP	136	cellular nitrogen compound catabolic process
1	TRUE	0.038	91	1890	19	0.01	0.209	GO:1990748	BP	73	cellular detoxification
1	TRUE	0.038	26	2179	9	0.004	0.346	GO:0008519	MF	216	ammonium transmembrane transporter activity
1	TRUE	0.038	183	15788	171	0.011	0.934	GO:0005516	MF	133	calmodulin binding
1	TRUE	0.0385	26	667	5	0.007	0.192	GO:0042036	BP	186	negative regulation of cytokine biosynthetic process
1	TRUE	0.0386	211	81	5	0.062	0.024	GO:0045637	BP	108	regulation of myeloid cell differentiation
1	TRUE	0.0386	21	2246	8	0.004	0.381	GO:0044321	BP	192	response to leptin
1	TRUE	0.0386	17	2875	8	0.003	0.471	GO:0000983	MF	191	transcription factor activity, RNA polymerase II core promoter sequence-specific DNA binding
1	TRUE	0.0391	15	2565	7	0.003	0.467	GO:0060413	BP	89	atrial septum morphogenesis
1	TRUE	0.0393	67	11348	53	0.005	0.791	GO:0046889	BP	144	positive regulation of lipid biosynthetic process
1	TRUE	0.0393	26	7987	19	0.002	0.731	GO:0036152	BP	189	phosphatidylethanolamine acyl-chain remodeling
1	TRUE	0.0397	41	15787	41	0.003	1	GO:0050702	BP	131	interleukin-1 beta secretion
1	TRUE	0.0397	21	1285	6	0.005	0.286	GO:0048485	BP	190	sympathetic nervous system development
1	TRUE	0.0397	28	12535	26	0.002	0.929	GO:0045920	BP	130	negative regulation of exocytosis
1	TRUE	0.0397	75	9603	52	0.005	0.693	GO:0006919	BP	162	activation of cysteine-type endopeptidase activity involved in apoptotic process
1	TRUE	0.0398	364	784	28	0.036	0.077	GO:0060249	BP	25	anatomical structure homeostasis
1	TRUE	0.0398	125	1808	23	0.013	0.184	GO:0030048	BP	66	actin filament-based movement
1	TRUE	0.0405	256	373	13	0.035	0.051	GO:0016791	MF	219	phosphatase activity
1	TRUE	0.0406	36	2570	12	0.005	0.333	GO:0032924	BP	187	activin receptor signaling pathway
1	TRUE	0.0406	139	1335	20	0.015	0.144	GO:0016853	MF	166	isomerase activity
1	TRUE	0.0408	71	357	6	0.017	0.085	GO:1903321	BP	7	negative regulation of protein modification by small protein conjugation or removal
1	TRUE	0.0408	26	13295	25	0.002	0.962	GO:0050716	BP	34	positive regulation of interleukin-1 secretion
1	TRUE	0.0408	85	12989	72	0.006	0.847	GO:0002181	BP	12	cytoplasmic translation
1	TRUE	0.0408	45	16017	45	0.003	1	GO:1990928	BP	60	response to amino acid starvation
1	TRUE	0.0408	39	4491	18	0.004	0.462	GO:0048286	BP	124	lung alveolus development
1	TRUE	0.0408	74	343	6	0.017	0.081	GO:0015297	MF	149	antiporter activity
1	TRUE	0.0408	55	998	9	0.009	0.164	GO:0016765	MF	210	transferase activity, transferring alkyl or aryl (other than methyl) groups
1	TRUE	0.0408	21	3496	10	0.003	0.476	GO:0140103	MF	64	catalytic activity, acting on a glycoprotein
1	TRUE	0.0408	27	3073	11	0.004	0.407	GO:0008175	MF	202	tRNA methyltransferase activity
1	TRUE	0.0411	25	5109	14	0.003	0.56	GO:0002360	BP	21	T cell lineage commitment
1	TRUE	0.0411	16	9394	14	0.001	0.875	GO:0051131	BP	212	chaperone-mediated protein complex assembly
1	TRUE	0.0411	26	5465	15	0.003	0.577	GO:0002026	BP	55	regulation of the force of heart contraction
1	TRUE	0.0411	119	12759	97	0.008	0.815	GO:0003777	MF	199	microtubule motor activity
1	TRUE	0.0412	21	13839	21	0.002	1	GO:0021697	BP	180	cerebellar cortex formation
1	TRUE	0.0415	165	9834	107	0.011	0.648	GO:0015698	BP	140	inorganic anion transport
1	TRUE	0.0415	346	250	12	0.048	0.035	GO:0045787	BP	30	positive regulation of cell cycle
1	TRUE	0.0417	48	8384	32	0.004	0.667	GO:0000731	BP	78	DNA synthesis involved in DNA repair
1	TRUE	0.0417	22	3350	10	0.003	0.455	GO:0015101	MF	118	organic cation transmembrane transporter activity
1	TRUE	0.0423	203	173	7	0.04	0.034	GO:0009612	BP	179	response to mechanical stimulus
1	TRUE	0.0433	72	2332	18	0.008	0.25	GO:0032204	BP	77	regulation of telomere maintenance
1	TRUE	0.0433	15	3545	8	0.002	0.533	GO:0072148	BP	112	epithelial cell fate commitment
1	TRUE	0.0433	435	1486	52	0.035	0.12	GO:0022803	MF	161	passive transmembrane transporter activity
1	TRUE	0.0433	151	17581	151	0.009	1	GO:0003735	MF	22	structural constituent of ribosome
1	TRUE	0.0434	141	17537	141	0.008	1	GO:0061351	BP	24	neural precursor cell proliferation
1	TRUE	0.0439	16	3306	8	0.002	0.5	GO:0039535	BP	224	regulation of RIG-I signaling pathway
1	TRUE	0.0439	86	6043	41	0.007	0.477	GO:0030165	MF	26	PDZ domain binding
1	TRUE	0.0447	18	11720	17	0.001	0.944	GO:0070102	BP	158	interleukin-6-mediated signaling pathway
1	TRUE	0.0447	40	11784	34	0.003	0.85	GO:0032653	BP	23	regulation of interleukin-10 production
1	TRUE	0.0451	15	6617	11	0.002	0.733	GO:0000339	MF	154	RNA cap binding
1	TRUE	0.0453	64	572	7	0.012	0.109	GO:0051193	BP	33	regulation of cofactor metabolic process
1	TRUE	0.0454	45	1303	9	0.007	0.2	GO:1901659	BP	6	glycosyl compound biosynthetic process
1	TRUE	0.0458	36	14703	35	0.002	0.972	GO:0090224	BP	193	regulation of spindle organization
1	TRUE	0.0458	127	1414	19	0.013	0.15	GO:0030856	BP	164	regulation of epithelial cell differentiation
1	TRUE	0.0458	203	16720	196	0.012	0.966	GO:0006457	BP	113	protein folding
1	TRUE	0.0459	426	17458	418	0.024	0.981	GO:0072507	BP	178	divalent inorganic cation homeostasis
1	TRUE	0.0459	33	1840	9	0.005	0.273	GO:0014904	BP	163	myotube cell development
1	TRUE	0.0459	60	1766	13	0.007	0.217	GO:0086003	BP	167	cardiac muscle cell contraction
1	TRUE	0.0459	18	7095	13	0.002	0.722	GO:0001848	MF	185	complement binding
1	TRUE	0.046	96	12317	77	0.006	0.802	GO:0008630	BP	168	intrinsic apoptotic signaling pathway in response to DNA damage
1	TRUE	0.046	28	8905	21	0.002	0.75	GO:0050974	BP	81	detection of mechanical stimulus involved in sensory perception
1	TRUE	0.0466	18	2960	8	0.003	0.444	GO:0060716	BP	147	labyrinthine layer blood vessel development
1	TRUE	0.0468	187	3920	56	0.014	0.299	GO:0003729	MF	213	mRNA binding
1	TRUE	0.047	19	13731	19	0.001	1	GO:2001026	BP	175	regulation of endothelial cell chemotaxis
1	TRUE	0.0471	30	5835	17	0.003	0.567	GO:0006958	BP	43	complement activation, classical pathway
1	TRUE	0.0472	15	2858	7	0.002	0.467	GO:0000963	BP	83	mitochondrial RNA processing
1	TRUE	0.0476	469	10721	304	0.028	0.648	GO:0048232	BP	40	male gamete generation
1	TRUE	0.048	51	561	6	0.011	0.118	GO:0008088	BP	218	axo-dendritic transport
1	TRUE	0.0484	33	5231	17	0.003	0.515	GO:0006692	BP	15	prostanoid metabolic process
1	TRUE	0.0484	160	500	11	0.022	0.069	GO:0004866	MF	62	endopeptidase inhibitor activity
1	TRUE	0.0485	91	15834	87	0.005	0.956	GO:0006476	BP	79	protein deacetylation
1	TRUE	0.0485	439	373	18	0.048	0.041	GO:0016311	BP	171	dephosphorylation
1	TRUE	0.0485	174	1674	27	0.016	0.155	GO:0050679	BP	205	positive regulation of epithelial cell proliferation
1	TRUE	0.0489	45	2749	14	0.005	0.311	GO:0046580	BP	14	negative regulation of Ras protein signal transduction
1	TRUE	0.0489	214	16700	206	0.012	0.963	GO:0001227	MF	183	DNA-binding transcription repressor activity, RNA polymerase II-specific
1	TRUE	0.0491	330	6563	142	0.022	0.43	GO:0032970	BP	174	regulation of actin filament-based process
1	TRUE	0.0491	150	316	8	0.025	0.053	GO:0007519	BP	223	skeletal muscle tissue development
1	TRUE	0.0492	50	406	5	0.012	0.1	GO:0034394	BP	44	protein localization to cell surface
1	TRUE	0.0492	17	13385	17	0.001	1	GO:0055119	BP	138	relaxation of cardiac muscle
1	TRUE	0.0492	42	16094	42	0.003	1	GO:0046164	BP	152	alcohol catabolic process
1	TRUE	0.0492	134	16587	130	0.008	0.97	GO:1902652	BP	90	secondary alcohol metabolic process
1	TRUE	0.0492	64	4862	27	0.006	0.422	GO:0002039	MF	196	p53 binding
1	TRUE	0.0494	168	17468	167	0.01	0.994	GO:0007219	BP	222	Notch signaling pathway
