# Supplementary material for: Common genetic risk variants identified in the SPARK cohort support DDHD2 as a candidate risk gene for autism
Source: Transl Psychiatry. 2020 Aug 3;10:265. doi: 10.1038/s41398-020-00953-9 (PMC7400671; doi:10.1038/s41398-020-00953-9)
Supplement: Supplementary file 7 — Supplementary Table s9 [file 41398_2020_953_MOESM7_ESM.xlsx]

## Sheet: Table S9
GENE	CHR	START	STOP	NSNPS	NPARAM	N	ZSTAT	P	FDR	hgnc_symbol	gene_biotype
ENSG00000003393	2	202565277	202645912	58	18	53499	3.1296	0.0008751	0.086301	ALS2	protein_coding
ENSG00000003756	3	50126341	50156454	9	2	55276	3.158	0.0007944	0.0808119	RBM5	protein_coding
ENSG00000005483	7	104654626	104754532	165	32	54361	3.5997	0.00015927	0.0313199	KMT2E	protein_coding
ENSG00000006062	17	43340488	43394406	109	16	54485	5.6861	6.4975e-09	2.45503e-05	MAP3K14	processed_transcript
ENSG00000007001	2	158733214	158992666	319	52	52380	3.3064	0.00047251	0.0616157	UPP2	protein_coding
ENSG00000007168	17	2497040	2588909	78	20	54191	3.0969	0.00097789	0.0914836	PAFAH1B1	protein_coding
ENSG00000008300	3	48673902	48700348	56	12	53389	3.5196	0.00021608	0.0384855	CELSR3	protein_coding
ENSG00000009844	6	142468299	142545826	80	20	53273	3.0433	0.0011701	0.0999935	VTA1	protein_coding
ENSG00000010256	3	48636436	48647470	36	11	53251	3.2358	0.00060658	0.0705206	UQCRC1	protein_coding
ENSG00000010319	3	52467069	52479043	98	11	54861	3.1849	0.00072409	0.0779095	SEMA3G	protein_coding
ENSG00000043039	11	129245835	129322174	129	40	52782	3.8346	6.2891e-05	0.0173313	BARX2	protein_coding
ENSG00000047849	3	47892186	48130762	187	34	52067	4.9904	3.0133e-07	0.000325301	MAP4	protein_coding
ENSG00000049759	18	55711599	56068772	360	56	53583	3.8082	7.0003e-05	0.0181521	NEDD4L	protein_coding
ENSG00000050426	12	51442101	51454204	26	8	53637	3.4534	0.00027682	0.0451082	LETMD1	protein_coding
ENSG00000055955	3	52846991	52864755	65	15	50907	3.3375	0.00042273	0.0576329	ITIH4	protein_coding
ENSG00000055957	3	52811608	52826084	40	9	55397	3.5525	0.00019081	0.0350468	ITIH1	protein_coding
ENSG00000058272	12	80167343	80329240	42	15	41274	3.1959	0.00069703	0.0762518	PPP1R12A	protein_coding
ENSG00000064012	2	202098166	202152434	27	10	51717	3.973	3.5483e-05	0.011354	CASP8	protein_coding
ENSG00000067560	3	49396578	49449635	51	15	53431	3.6638	0.00012427	0.0263326	RHOA	protein_coding
ENSG00000073969	17	44668035	44834830	287	29	54923	5.0508	2.1996e-07	0.000264442	NSF	protein_coding
ENSG00000075618	7	5632454	5646286	106	31	54478	3.4533	0.00027684	0.0451082	FSCN1	protein_coding
ENSG00000075643	18	33767482	33852120	274	68	53120	3.4479	0.00028252	0.0454248	MOCOS	protein_coding
ENSG00000076201	3	47422510	47454931	45	10	49089	4.2818	9.2708e-06	0.00430181	PTPN23	protein_coding
ENSG00000077150	10	104153867	104162286	8	5	54280	3.2048	0.00067584	0.0757428	NFKB2	protein_coding
ENSG00000078269	6	158402919	158520208	442	63	54039	3.7124	0.00010263	0.0231356	SYNJ2	protein_coding
ENSG00000079459	8	11653082	11696818	220	38	53072	3.2747	0.00052883	0.0653599	FDFT1	protein_coding
ENSG00000082146	2	202316392	202345569	68	20	53448	3.5792	0.00017231	0.0327872	STRADB	protein_coding
ENSG00000082153	2	201676269	201692061	72	27	53955	3.1446	0.00083143	0.083614	BZW1	protein_coding
ENSG00000085788	8	38088861	38120351	122	32	53466	4.2224	1.2086e-05	0.00524037	DDHD2	protein_coding
ENSG00000088930	20	21283942	21370465	7	3	55420	3.5971	0.00016087	0.0314011	XRN2	protein_coding
ENSG00000091127	7	105096958	105162705	157	35	52863	3.7953	7.3727e-05	0.0183963	PUS7	protein_coding
ENSG00000092529	15	42651698	42704515	56	8	54374	3.4857	0.00024542	0.0422874	CAPN3	protein_coding
ENSG00000092929	17	73823306	73840798	60	17	52918	3.1349	0.00085946	0.0854581	UNC13D	protein_coding
ENSG00000100577	14	77787227	77797940	53	13	54497	3.3024	0.00047935	0.0621487	GSTZ1	protein_coding
ENSG00000102967	16	72042487	72061563	22	7	55361	3.6892	0.0001125	0.0244898	DHODH	protein_coding
ENSG00000103175	16	84328252	84363457	272	38	53252	3.4814	0.00024939	0.0428319	WFDC1	protein_coding
ENSG00000103365	16	23474863	23521815	94	15	51380	3.1606	0.0007873	0.0802439	GGA2	protein_coding
ENSG00000103591	15	67493371	67547533	119	26	55017	3.1644	0.00077711	0.0800328	AAGAB	protein_coding
ENSG00000103966	15	42188137	42264776	97	23	50043	3.3425	0.00041512	0.0570834	EHD4	protein_coding
ENSG00000103994	15	42705021	42783303	101	22	52217	3.754	8.7032e-05	0.0206449	ZNF106	protein_coding
ENSG00000104231	8	82613957	82633535	57	12	55251	3.7544	8.6882e-05	0.0206449	ZFAND1	protein_coding
ENSG00000104490	8	102698771	103137135	235	46	52266	4.173	1.5033e-05	0.00619809	NCALD	protein_coding
ENSG00000104643	8	11141925	11185655	115	27	49721	6.0091	9.3259e-10	8.22202e-06	MTMR9	protein_coding
ENSG00000105173	19	30302805	30315215	14	4	55420	3.3433	0.00041392	0.0570834	CCNE1	protein_coding
ENSG00000106526	7	149941008	150000069	292	55	53372	3.3117	0.0004636	0.0610038	ACTR3C	protein_coding
ENSG00000107130	9	132934857	132999583	244	59	45632	3.706	0.00010529	0.023444	NCS1	protein_coding
ENSG00000107789	10	89264632	89313217	25	8	53297	3.3504	0.00040348	0.0560399	MINPP1	protein_coding
ENSG00000108557	17	17584787	17714767	73	11	54264	3.4536	0.00027661	0.0451082	RAI1	protein_coding
ENSG00000108591	17	17991200	18011285	12	3	51558	3.086	0.0010142	0.0931409	DRG2	protein_coding
ENSG00000108826	17	48445218	48450575	27	5	50379	3.3151	0.00045798	0.0605656	MRPL27	protein_coding
ENSG00000108883	17	42927311	42977030	93	11	54849	5.7241	5.2006e-09	2.29251e-05	EFTUD2	protein_coding
ENSG00000109320	4	103422486	103538459	231	36	53797	3.6153	0.00014998	0.03018	NFKB1	protein_coding
ENSG00000109323	4	103553050	103682151	174	25	53238	3.8252	6.5323e-05	0.01771	MANBA	protein_coding
ENSG00000109332	4	103715540	103790053	197	23	53413	4.1492	1.6684e-05	0.00653741	UBE2D3	protein_coding
ENSG00000109670	4	153242411	153457253	162	29	51387	3.3267	0.00043943	0.0591142	FBXW7	protein_coding
ENSG00000110031	11	58294344	58345693	117	27	53225	3.8241	6.562e-05	0.01771	LPXN	protein_coding
ENSG00000113273	5	78073032	78281910	470	48	53006	3.9617	3.7209e-05	0.0115104	ARSB	protein_coding
ENSG00000114270	3	48601506	48632700	44	13	52830	3.2425	0.00059249	0.0696128	COL7A1	protein_coding
ENSG00000114302	3	48784012	48885279	103	15	54283	3.3629	0.00038566	0.0546934	PRKAR2A	protein_coding
ENSG00000114646	3	47603729	47622282	105	21	51289	3.5059	0.00022753	0.0398539	CSPG5	protein_coding
ENSG00000114648	3	47324436	47388306	38	10	55109	3.9983	3.1893e-05	0.0108146	KLHL18	protein_coding
ENSG00000114739	3	38495342	38534633	114	20	54940	3.0546	0.0011266	0.098667	ACVR2B	protein_coding
ENSG00000114861	3	71003844	71633140	347	66	52878	4.0774	2.2774e-05	0.00830827	FOXP1	protein_coding
ENSG00000114902	3	52738971	52745162	64	11	53972	3.7935	7.4269e-05	0.0184445	SPCS1	protein_coding
ENSG00000114904	3	52742465	52804965	44	12	54367	3.3871	0.00035319	0.0516106	NEK4	protein_coding
ENSG00000115170	2	158592956	158732374	460	77	51263	3.3604	0.00038914	0.0550394	ACVR1	protein_coding
ENSG00000115386	2	79347584	79350545	18	5	55420	3.1687	0.00076557	0.0798044	REG1A	protein_coding
ENSG00000115504	2	62900986	63273622	203	43	54422	3.6506	0.00013079	0.0273016	EHBP1	protein_coding
ENSG00000115993	2	202241930	202316302	55	16	53739	3.2425	0.00059241	0.0696128	TRAK2	protein_coding
ENSG00000117614	1	25549170	25558984	24	5	52949	3.732	9.4993e-05	0.0220392	SYF2	protein_coding
ENSG00000118257	2	206547224	206662857	404	90	50051	3.4481	0.00028223	0.0454248	NRP2	protein_coding
ENSG00000118515	6	134490384	134639196	675	82	53334	3.1091	0.00093835	0.0894357	SGK1	protein_coding
ENSG00000120071	17	44107282	44302755	400	21	54747	5.3904	3.5154e-08	7.24031e-05	KANSL1	protein_coding
ENSG00000120088	17	43861646	43913194	218	7	53505	5.2177	9.0574e-08	0.000152798	CRHR1	protein_coding
ENSG00000121410	19	58858216	58864865	36	10	47695	3.0997	0.00096852	0.0911625	A1BG	protein_coding
ENSG00000122257	16	24551516	24584184	55	23	49469	3.6522	0.00013003	0.0272949	RBBP6	protein_coding
ENSG00000122417	1	86812507	86862025	153	37	54511	3.2407	0.00059614	0.0696128	ODF2L	protein_coding
ENSG00000122512	7	6012870	6048756	314	54	53713	3.2987	0.00048575	0.0624196	PMS2	protein_coding
ENSG00000124788	6	16299343	16761721	937	171	52076	3.4631	0.00026696	0.044683	ATXN1	protein_coding
ENSG00000126088	1	45477819	45481247	71	14	54667	3.2989	0.00048539	0.0624196	UROD	protein_coding
ENSG00000126217	13	113548692	113754053	807	115	51375	3.4112	0.00032342	0.0488808	MCF2L	protein_coding
ENSG00000126226	13	113831853	113863029	29	8	47339	3.1635	0.00077946	0.0800328	PCID2	protein_coding
ENSG00000128655	2	178487980	178973066	171	27	53505	3.3565	0.00039467	0.0552308	PDE11A	protein_coding
ENSG00000129009	15	74466012	74469213	11	2	55420	3.2071	0.00067046	0.0756205	ISLR	protein_coding
ENSG00000130508	2	1635659	1748278	359	61	53423	3.4377	0.00029337	0.0464631	PXDN	protein_coding
ENSG00000131095	17	42980529	42993907	134	37	54916	4.8814	5.2659e-07	0.000449283	GFAP	protein_coding
ENSG00000131484	17	43611329	43612076	132	12	54007	5.5846	1.1711e-08	4.12992e-05		antisense
ENSG00000132153	3	47844418	47891685	137	27	51985	4.4642	4.0186e-06	0.00236195	DHX30	protein_coding
ENSG00000132361	17	2592680	2615314	50	13	53329	3.9015	4.7794e-05	0.0140456	CLUH	protein_coding
ENSG00000132671	20	23016023	23017449	9	3	45120	3.1707	0.00076026	0.0798044	SSTR4	protein_coding
ENSG00000133256	4	619373	664571	243	56	52649	3.1688	0.00076522	0.0798044	PDE6B	protein_coding
ENSG00000133639	12	92534054	92539673	137	47	50873	3.8183	6.7182e-05	0.0178094	BTG1	protein_coding
ENSG00000135250	7	104756823	105029341	206	19	53614	4.5632	2.519e-06	0.00154942	SRPK2	protein_coding
ENSG00000136573	8	11351510	11422113	569	38	54397	4.1274	1.8347e-05	0.00703275	BLK	protein_coding
ENSG00000136574	8	11534468	11617511	94	29	53412	3.6614	0.00012543	0.0264342	GATA4	protein_coding
ENSG00000137822	15	43663299	43701969	15	4	55420	3.1354	0.00085823	0.0854581	TUBGCP4	protein_coding
ENSG00000138670	4	82347547	82965397	1046	80	53394	3.0673	0.0010801	0.0968392	RASGEF1B	protein_coding
ENSG00000138796	4	108910870	108956331	417	33	54012	4.1717	1.5115e-05	0.00619809	HADH	protein_coding
ENSG00000140829	16	72127461	72146811	19	3	55420	3.7055	0.00010548	0.023444	DHX38	protein_coding
ENSG00000140830	16	72118752	72128330	11	4	55420	3.8827	5.1655e-05	0.0148503	TXNL4B	protein_coding
ENSG00000141034	17	17942606	17971718	59	15	55368	3.8024	7.165e-05	0.0183099	GID4	protein_coding
ENSG00000141384	18	23805900	23971649	291	60	53581	3.4623	0.00026777	0.044683	TAF4B	protein_coding
ENSG00000143393	1	151264273	151300191	25	8	54872	3.369	0.00037718	0.0539245	PI4KB	protein_coding
ENSG00000143398	1	151171028	151222007	109	23	53141	3.0972	0.00097685	0.0914836	PIP5K1A	protein_coding
ENSG00000143742	1	225965515	225978168	153	27	55025	3.4601	0.00027	0.0448257	SRP9	protein_coding
ENSG00000143851	1	202116141	202130709	142	29	49492	3.5668	0.00018072	0.0341419	PTPN7	protein_coding
ENSG00000143951	2	63348518	63815933	138	25	53523	3.96	3.7482e-05	0.0115275	WDPCP	protein_coding
ENSG00000144283	2	159313609	159539391	231	54	51537	4.1781	1.4696e-05	0.00612117	PKP4	protein_coding
ENSG00000144357	2	170683968	170940641	197	36	53476	3.3062	0.00047291	0.0616157	UBR3	protein_coding
ENSG00000144451	2	214149103	215275225	287	49	53188	3.6706	0.000121	0.0261251	SPAG16	protein_coding
ENSG00000145029	3	49460379	49466759	8	4	55420	3.8222	6.614e-05	0.0177598	NICN1	protein_coding
ENSG00000145354	4	103790135	103810399	104	30	49119	3.8088	6.9821e-05	0.0181521	CISD2	protein_coding
ENSG00000145416	4	164445450	165305202	357	67	54657	3.1624	0.0007825	0.0800632	MARCHF1	protein_coding
ENSG00000145425	4	152020725	152025804	36	10	51121	3.4798	0.0002509	0.0429054	RPS3A	protein_coding
ENSG00000145721	5	96427571	96478576	247	29	53195	4.154	1.6337e-05	0.0064977	LIX1	protein_coding
ENSG00000147324	8	8640864	8751155	134	28	50882	4.6736	1.48e-06	0.00101674	MFHAS1	protein_coding
ENSG00000147471	8	37620111	37637285	63	18	53130	3.3633	0.00038502	0.0546934	PROSC	protein_coding
ENSG00000147535	8	38120648	38126761	6	2	55026	4.4233	4.86e-06	0.00273494	PPAPDC1B	protein_coding
ENSG00000147548	8	38127215	38239790	135	23	51709	5.1383	1.3865e-07	0.000193008	WHSC1L1	protein_coding
ENSG00000148344	9	132500610	132515326	123	34	51936	3.6637	0.00012429	0.0263326	PTGES	protein_coding
ENSG00000148843	10	105156405	105206049	55	16	53611	3.4388	0.00029216	0.0464104	PDCD11	protein_coding
ENSG00000149150	11	57252007	57283259	38	13	51755	3.9681	3.6231e-05	0.011408	SLC43A1	protein_coding
ENSG00000149571	11	126293254	126870706	283	58	52922	3.2621	0.00055294	0.067395	KIRREL3	protein_coding
ENSG00000149930	16	29984962	30003582	32	11	53972	3.1979	0.00069222	0.0762518	TAOK2	protein_coding
ENSG00000151445	14	77893018	77923983	48	16	55366	3.6377	0.00013752	0.0281959	VIPAS39	protein_coding
ENSG00000151778	13	44947978	44971850	290	51	53627	3.1883	0.00071545	0.0777677	SERP2	protein_coding
ENSG00000152669	5	54526980	54529508	37	6	55420	3.0997	0.00096853	0.0911625	CCNO	protein_coding
ENSG00000153237	2	159027593	159313265	311	52	53243	3.4024	0.00033403	0.0499139	CCDC148	protein_coding
ENSG00000153558	3	33318914	33429584	116	26	49716	3.858	5.7151e-05	0.0160807	FBXL2	protein_coding
ENSG00000153930	17	54230836	54589020	97	10	54942	3.1127	0.00092705	0.0890002	ANKFN1	protein_coding
ENSG00000154080	18	24486445	24765281	308	67	54140	3.1847	0.00072463	0.0779095	CHST9	protein_coding
ENSG00000154316	8	11197146	11225961	28	4	45488	4.4501	4.2917e-06	0.00246763	TDH	pseudogene
ENSG00000154319	8	11278972	11324276	396	44	53017	4.8975	4.8532e-07	0.000446979	FAM167A	protein_coding
ENSG00000154328	8	11627148	11644855	317	35	54448	3.5534	0.00019018	0.0350468	NEIL2	protein_coding
ENSG00000154920	17	48450581	48458844	24	5	50179	3.4638	0.00026628	0.044683	EME1	protein_coding
ENSG00000155749	2	202152994	202222121	19	5	54037	4.306	8.3129e-06	0.0039976	ALS2CR12	protein_coding
ENSG00000156096	4	70345883	70361626	57	13	54607	3.146	0.00082753	0.0833803	UGT2B4	protein_coding
ENSG00000156587	11	57319129	57335757	50	11	54291	3.2851	0.00050979	0.0642068	UBE2L6	protein_coding
ENSG00000156599	11	57435219	57468659	18	6	52780	3.7793	7.8648e-05	0.019172	ZDHHC5	protein_coding
ENSG00000156735	8	38034106	38070819	87	11	53154	4.8044	7.7601e-07	0.000594919	BAG4	protein_coding
ENSG00000156869	1	100174259	100231349	82	16	53428	3.8349	6.2799e-05	0.0173313	FRRS1	protein_coding
ENSG00000157927	7	4838736	4923350	1097	142	52848	3.9301	4.2449e-05	0.012615	RADIL	protein_coding
ENSG00000158555	11	75145685	75236948	168	31	52028	3.1638	0.00077861	0.0800328	GDPD5	protein_coding
ENSG00000158865	16	24857162	24922949	63	20	50270	3.1084	0.00094036	0.0894565	SLC5A11	protein_coding
ENSG00000159082	21	34001069	34100359	169	41	54582	3.3162	0.00045618	0.0605609	SYNJ1	protein_coding
ENSG00000159140	21	34914924	34949787	20	8	55207	3.1394	0.00084635	0.0846598	SON	protein_coding
ENSG00000159314	17	43471268	43511787	193	18	54857	5.8182	2.9746e-09	1.90932e-05	ARHGAP27	protein_coding
ENSG00000159459	15	43235095	43398311	114	15	52507	3.8753	5.3236e-05	0.015222	UBR1	protein_coding
ENSG00000159495	15	43568478	43594453	49	13	54021	3.5554	0.00018869	0.0350222	TGM7	protein_coding
ENSG00000160746	3	43407340	43663560	294	52	54088	3.9546	3.8333e-05	0.011721	ANO10	protein_coding
ENSG00000160801	3	46919236	46945285	77	21	52060	3.7958	7.3572e-05	0.0183963	PTH1R	protein_coding
ENSG00000161692	17	42785976	42829632	109	6	54936	5.1802	1.108e-07	0.000172385	DBF4B	protein_coding
ENSG00000162430	1	26126667	26144715	76	17	49931	3.1747	0.00074992	0.0794975	SEPN1	protein_coding
ENSG00000162836	1	147114034	147142618	55	15	48407	3.1393	0.00084663	0.0846598	ACP6	protein_coding
ENSG00000163093	2	170335688	170363165	146	28	53480	3.1284	0.00087884	0.086301	BBS5	protein_coding
ENSG00000163132	4	4861393	4865663	102	30	53965	3.2113	0.00066066	0.0753181	MSX1	protein_coding
ENSG00000163564	1	158901342	158946844	164	16	53440	3.0642	0.0010914	0.0973465	PYHIN1	protein_coding
ENSG00000163597	17	74553848	74561430	44	21	45237	3.4721	0.00025823	0.0436907	SNHG16	processed_transcript
ENSG00000163788	3	43328004	43392635	160	37	51750	3.2762	0.00052605	0.0651723	SNRK	protein_coding
ENSG00000163832	3	47537130	47555251	119	24	51567	3.7373	9.3014e-05	0.0216751	ELP6	protein_coding
ENSG00000163870	3	127291912	127309931	165	21	53086	3.5893	0.00016579	0.0316662	TPRA1	protein_coding
ENSG00000163935	3	52937588	53080084	193	48	53796	3.8345	6.2906e-05	0.0173313	SFMBT1	protein_coding
ENSG00000163939	3	52579368	52719852	113	18	54132	3.1079	0.00094195	0.0894565	PBRM1	protein_coding
ENSG00000164037	4	103806205	103940896	556	72	53678	3.2572	0.00056259	0.0679449	SLC9B1	protein_coding
ENSG00000164047	3	48264837	48266981	66	15	50182	3.9934	3.2564e-05	0.0109525	CAMP	protein_coding
ENSG00000164048	3	48282590	48340743	67	17	54019	3.4792	0.00025144	0.0429054	ZNF589	protein_coding
ENSG00000164049	3	48413709	48436190	66	13	53633	3.3723	0.00037278	0.0534399	FBXW12	protein_coding
ENSG00000164050	3	48445261	48471460	23	7	52689	3.3267	0.00043939	0.0591142	PLXNB1	protein_coding
ENSG00000164054	3	48509197	48542259	82	15	53899	3.4027	0.00033362	0.0499139	SHISA5	protein_coding
ENSG00000164068	3	49726932	49758960	83	20	53865	3.3571	0.00039387	0.0552308	RNF123	protein_coding
ENSG00000164076	3	49895422	49907655	14	7	51037	3.163	0.00078069	0.0800328	CAMKV	protein_coding
ENSG00000164080	3	51575596	51702683	105	27	52581	4.0486	2.5762e-05	0.00927046	RAD54L2	protein_coding
ENSG00000164081	3	51705191	51738339	44	21	51923	3.1041	0.00095434	0.0903089	TEX264	protein_coding
ENSG00000164142	4	152330398	152584784	589	41	53717	3.7698	8.1703e-05	0.0197348	FAM160A1	protein_coding
ENSG00000164180	5	87485450	87564674	117	41	51680	3.785	7.6855e-05	0.0189092	TMEM161B	protein_coding
ENSG00000164318	5	38258511	38465123	666	80	52976	3.1507	0.00081437	0.082211	EGFLAM	protein_coding
ENSG00000164366	5	196986	218330	172	28	49429	3.3854	0.00035532	0.0517788	CCDC127	protein_coding
ENSG00000164604	7	112720302	112727810	23	9	53405	3.196	0.0006968	0.0762518	GPR85	protein_coding
ENSG00000164733	8	11700033	11725738	36	9	54133	3.5911	0.00016465	0.0316662	CTSB	protein_coding
ENSG00000164871	8	7305275	7321196	110	19	53265	3.0832	0.0010239	0.093821	SPAG11B	protein_coding
ENSG00000164900	7	150845676	150864635	6	3	53865	3.7379	9.2776e-05	0.0216751	GBX1	protein_coding
ENSG00000165046	8	38243821	38266062	14	7	52109	4.3883	5.7107e-06	0.00305136	LETM2	protein_coding
ENSG00000165379	14	42076773	42373752	172	38	52618	4.0392	2.6813e-05	0.00951106	LRFN5	protein_coding
ENSG00000168268	3	52558403	52569070	17	5	55420	3.2236	0.00063287	0.0730951	NT5DC2	protein_coding
ENSG00000168454	18	9885723	9889272	128	31	52740	3.2049	0.00067556	0.0757428	TXNDC2	protein_coding
ENSG00000168779	3	157813800	157824292	59	17	54631	3.0579	0.0011146	0.0981033	SHOX2	protein_coding
ENSG00000169764	2	64068074	64118696	112	23	54054	3.1324	0.00086684	0.0860302	UGP2	protein_coding
ENSG00000170633	12	121837844	121868426	11	3	55420	3.0509	0.0011409	0.0988959	RNF34	protein_coding
ENSG00000170927	6	51480098	51952423	358	68	53383	3.1809	0.00073419	0.0785028	PKHD1	protein_coding
ENSG00000170983	8	11433822	11438851	80	20	54110	3.5583	0.00018661	0.0347581	LINC00208	lincRNA
ENSG00000171044	8	10754033	11058875	347	29	52475	4.9004	4.7815e-07	0.000446979	XKR6	protein_coding
ENSG00000171056	8	10581278	10588022	14	6	48799	5.2477	7.7008e-08	0.000140468	SOX7	protein_coding
ENSG00000171060	8	10530147	10558103	65	14	51142	3.5274	0.00020984	0.0377555	C8orf74	protein_coding
ENSG00000171195	4	71296209	71348714	29	6	55420	3.0675	0.0010792	0.0968392	MUC7	protein_coding
ENSG00000171502	1	86194916	86622446	122	37	54362	3.6493	0.00013147	0.0273016	COL24A1	protein_coding
ENSG00000171574	19	58919992	58929694	64	10	51799	3.341	0.00041732	0.0570834	ZNF584	protein_coding
ENSG00000171634	17	65821780	65980494	78	11	54525	3.066	0.0010848	0.096932	BPTF	protein_coding
ENSG00000171671	11	70708895	70711220	72	16	54115	3.4598	0.00027032	0.0448257	SHANK2-AS3	antisense
ENSG00000171914	15	62853564	63136830	524	105	53778	3.4413	0.00028951	0.046128	TLN2	protein_coding
ENSG00000171928	17	18684308	18710027	35	11	52707	3.3141	0.00045974	0.0606467	TVP23B	protein_coding
ENSG00000171962	17	17876127	17920203	56	16	45488	3.0634	0.0010943	0.0973465	LRRC48	protein_coding
ENSG00000171992	5	149980642	150038782	114	21	50037	3.0931	0.00099027	0.0922241	SYNPO	protein_coding
ENSG00000172053	3	49133365	49142568	30	6	53875	3.2931	0.00049551	0.0628486	QARS	protein_coding
ENSG00000173273	8	9413424	9639856	220	48	53171	4.5818	2.3048e-06	0.00146954	TNKS	protein_coding
ENSG00000173295	8	8086117	8102387	647	54	52824	6.036	7.8989e-10	8.22202e-06	FAM86B3P	pseudogene
ENSG00000173421	3	49235861	49295537	110	22	53000	3.4718	0.00025852	0.0436907	CCDC36	protein_coding
ENSG00000173473	3	47626762	47823407	211	24	53479	3.9002	4.8061e-05	0.014046	SMARCC1	protein_coding
ENSG00000174238	17	1421012	1466110	53	20	51922	3.2523	0.00057246	0.0687962	PITPNA	protein_coding
ENSG00000174365	20	37075221	37079564	9	3	55420	3.0561	0.0011211	0.0983482	SNHG11	processed_transcript
ENSG00000174899	3	157261035	157395538	284	20	54716	3.8242	6.5587e-05	0.01771	C3orf55	protein_coding
ENSG00000175324	8	38020839	38034234	22	5	48992	4.5315	2.9287e-06	0.00178072	LSM1	protein_coding
ENSG00000175662	17	17746825	17875734	77	13	51808	3.4306	0.00030118	0.0472864	TOM1L2	protein_coding
ENSG00000175806	8	9911778	10286401	702	60	52841	5.5303	1.5985e-08	4.97397e-05	MSRA	protein_coding
ENSG00000176165	14	29234594	29239483	148	40	49719	3.1763	0.00074594	0.0794975	FOXG1	protein_coding
ENSG00000176320	1	158167712	158173667	205	34	51743	3.8698	5.4462e-05	0.0154889		lincRNA
ENSG00000176681	17	44370099	44415160	135	9	54006	5.4489	2.5344e-08	6.09385e-05	LRRC37A	protein_coding
ENSG00000177082	15	85182512	85197566	22	9	49100	3.0918	0.00099476	0.0924795	WDR73	protein_coding
ENSG00000177133	1	2976179	2985001	76	26	39863	3.1858	0.00072186	0.0779095	LINC00982	antisense
ENSG00000177303	17	73496342	73511664	116	22	53404	3.0628	0.0010965	0.0973465	CASKIN2	protein_coding
ENSG00000177352	3	49199968	49203754	28	9	53765	3.608	0.00015428	0.0307405	CCDC71	protein_coding
ENSG00000177710	8	11188397	11189717	15	3	52330	4.1881	1.4065e-05	0.00600008	SLC35G5	protein_coding
ENSG00000178057	3	49057892	49060928	32	12	53580	4.3211	7.762e-06	0.0038018	NDUFAF3	protein_coding
ENSG00000178084	3	183770835	183778459	60	16	53717	3.1979	0.00069213	0.0762518	HTR3C	protein_coding
ENSG00000178537	3	48894364	48936426	53	12	51922	3.2604	0.00055629	0.0674153	SLC25A20	protein_coding
ENSG00000179994	7	72333321	72341076	205	50	51515	3.1274	0.00088192	0.086301	SPDYE7P	pseudogene
ENSG00000180336	17	42733840	42753167	35	10	55251	4.7657	9.4111e-07	0.000701167	C17orf104	protein_coding
ENSG00000180714	11	57684769	57685711	62	11	55394	4.1799	1.4582e-05	0.00612117	OR5AZ1P	pseudogene
ENSG00000182093	21	40752170	40769815	85	14	54323	3.2265	0.00062648	0.0725154	WRB	protein_coding
ENSG00000182308	4	41983713	41988484	22	5	49100	3.8835	5.1481e-05	0.0148503	DCAF4L1	protein_coding
ENSG00000183379	14	74872596	74892805	60	11	52948	3.2691	0.00053939	0.066355	SYNDIG1L	protein_coding
ENSG00000183396	3	48658192	48659288	43	11	52840	3.1678	0.00076812	0.0798044	TMEM89	protein_coding
ENSG00000183638	8	10463859	10512612	264	49	51143	6.0811	5.9669e-10	8.22202e-06	RP1L1	protein_coding
ENSG00000184530	6	127898319	127912962	9	3	54543	3.6171	0.00014895	0.03018	C6orf58	protein_coding
ENSG00000184608	8	11225911	11296167	276	39	52095	6.0149	8.9992e-10	8.22202e-06	C8orf12	protein_coding
ENSG00000184647	8	10383056	10411676	103	28	53609	3.8057	7.071e-05	0.0181574	PRSS55	protein_coding
ENSG00000184922	17	43299156	43324687	110	14	52826	5.4638	2.3309e-08	6.09385e-05	FMNL1	protein_coding
ENSG00000185294	17	43922201	43924438	72	3	54117	4.9194	4.3416e-07	0.000417567	SPPL2C	protein_coding
ENSG00000185305	5	53179775	53606412	283	66	53649	3.2971	0.00048843	0.0625592	ARL15	protein_coding
ENSG00000185829	17	44594068	44657048	85	4	55405	5.0718	1.9702e-07	0.000248142	ARL17A	protein_coding
ENSG00000185909	3	49209044	49213919	6	2	55420	3.4248	0.00030766	0.0474821	KLHDC8B	protein_coding
ENSG00000186038	3	183814852	183824783	16	4	55420	3.4426	0.00028811	0.0460436	HTR3E	protein_coding
ENSG00000186185	17	43002077	43025079	148	17	54712	5.8101	3.1214e-09	1.90932e-05	KIF18B	protein_coding
ENSG00000186409	1	42948327	43120335	196	45	42368	3.1852	0.00072317	0.0779095	CCDC30	protein_coding
ENSG00000186508	11	57911967	57912869	7	3	55420	3.0562	0.0011209	0.0983482	OR9I2P	pseudogene
ENSG00000186509	11	57791353	57949088	221	48	54255	4.1512	1.6538e-05	0.00652856	OR9Q1	protein_coding
ENSG00000186575	22	29999545	30094587	95	22	54836	3.3584	0.00039201	0.0552308	NF2	protein_coding
ENSG00000186660	11	58346584	58388515	19	10	54867	3.242	0.00059351	0.0696128	ZFP91	protein_coding
ENSG00000186868	17	43971748	44105700	227	4	55185	4.9735	3.2873e-07	0.000346969	MAPT	protein_coding
ENSG00000187010	1	25598884	25656936	716	106	50310	3.2771	0.00052445	0.0651723	RHD	protein_coding
ENSG00000187475	6	26107647	26108364	58	16	53802	3.2843	0.00051121	0.0642247	HIST1H1T	protein_coding
ENSG00000187730	1	1950737	1962197	74	10	46985	3.6637	0.00012431	0.0263326	GABRD	protein_coding
ENSG00000187764	9	91975702	92113045	475	71	51988	3.2601	0.00055693	0.0674153	SEMA4D	protein_coding
ENSG00000188100	10	88780063	88784487	166	50	54637	3.1271	0.00088262	0.086301	FAM25A	protein_coding
ENSG00000188641	1	97543299	98386605	100	28	52835	3.6096	0.00015335	0.0307269	DPYD	protein_coding
ENSG00000189375	17	18538319	18547740	70	18	53434	3.1094	0.00093733	0.0894357	TBC1D28	protein_coding
ENSG00000196152	9	130186653	130207651	161	39	48792	3.3774	0.00036591	0.0527841	ZNF79	protein_coding
ENSG00000196166	8	38368352	38386180	89	24	52090	3.3436	0.0004135	0.0570834	C8orf86	protein_coding
ENSG00000196204	7	5013619	5080306	341	65	51638	3.5312	0.00020683	0.0374688	RNF216P1	pseudogene
ENSG00000197403	1	158735534	158736472	160	29	53491	3.0599	0.0011072	0.0979409	OR6N1	protein_coding
ENSG00000197414	15	22736246	22746002	69	9	49198	3.7458	8.9909e-05	0.0211378	GOLGA6L1	protein_coding
ENSG00000197415	3	156977531	157221415	192	28	54609	3.4305	0.00030125	0.0472864	VEPH1	protein_coding
ENSG00000197815	17	17761541	17763355	5	2	55420	3.1133	0.00092509	0.0889735		pseudogene
ENSG00000197816	9	100069941	100139215	186	52	51499	3.816	6.781e-05	0.0178458	CCDC180	protein_coding
ENSG00000198129	8	7353368	7366833	87	15	53786	3.3278	0.00043767	0.0591142	DEFB107B	protein_coding
ENSG00000198218	3	49067140	49131796	155	26	53785	3.6634	0.00012445	0.0263326	QRICH1	protein_coding
ENSG00000198252	14	53196898	53241716	12	3	47695	3.2073	0.00066989	0.0756205	STYX	protein_coding
ENSG00000198535	15	62359176	62363116	11	3	55420	3.5148	0.00022004	0.0388924	C2CD4A	protein_coding
ENSG00000198561	11	57520715	57587018	53	12	54496	3.4763	0.00025423	0.043242	CTNND1	protein_coding
ENSG00000199368	8	11249920	11250026	11	5	46993	4.0379	2.697e-05	0.00951106	RNU6-1084P	snRNA
ENSG00000199509	20	21119597	21119715	7	2	55420	5.2839	6.3217e-08	0.000123854	RNA5SP477	rRNA
ENSG00000199591	3	47973298	47973404	2	1	55420	3.2192	0.00064274	0.0739123		misc_RNA
ENSG00000201179	7	104973237	104973343	22	6	53313	3.5386	0.00020111	0.0365578	RNU6-1322P	snRNA
ENSG00000201464	6	80011680	80011783	2	1	55420	4.0619	2.4335e-05	0.00881694		misc_RNA
ENSG00000201499	2	201746438	201746544	40	11	54134	3.3205	0.00044933	0.0598707	RNU6-312P	snRNA
ENSG00000201811	20	37070679	37070812	6	3	55420	3.4197	0.00031349	0.0476523		snoRNA
ENSG00000202400	2	232325082	232325151	8	4	49626	3.1365	0.00085501	0.0853365	SNORD82	snoRNA
ENSG00000203797	6	110712974	110736765	163	31	52008	3.2634	0.00055044	0.0673258	DDO	protein_coding
ENSG00000203799	6	109487034	109676266	374	40	53871	3.2949	0.00049234	0.0628486	CCDC162P	pseudogene
ENSG00000204614	6	30103885	30116512	186	23	54512	3.4923	0.00023944	0.0413918	TRIM40	protein_coding
ENSG00000204650	17	43697694	43732522	87	3	55380	4.9515	3.6825e-07	0.000367541	CRHR1-IT1	pseudogene
ENSG00000204652	17	43685937	43686284	32	3	52523	5.2355	8.2284e-08	0.000145089	RPS26P8	pseudogene
ENSG00000204681	6	29523406	29600962	371	42	52841	3.6683	0.00012207	0.026249	GABBR1	protein_coding
ENSG00000204713	6	28870779	28891766	114	21	49248	3.9734	3.5429e-05	0.011354	TRIM27	protein_coding
ENSG00000205581	21	40714241	40721573	11	4	55200	3.4243	0.00030821	0.0474821	HMGN1	protein_coding
ENSG00000205882	8	11850683	11853821	13	4	55420	3.3922	0.00034662	0.0512165	DEFB134	protein_coding
ENSG00000206014	8	11786106	11787072	57	9	53271	4.4343	4.6189e-06	0.00262721	OR7E161P	pseudogene
ENSG00000206824	17	48463506	48463607	12	3	49496	3.3828	0.00035875	0.0519922		misc_RNA
ENSG00000207117	2	160392755	160392857	7	3	55420	3.8592	5.6877e-05	0.0160807		misc_RNA
ENSG00000207128	8	10333733	10333839	43	14	53264	4.2893	8.963e-06	0.00419579	RNU6-729P	snRNA
ENSG00000207244	8	8819085	8819218	7	3	55420	3.7722	8.0915e-05	0.0196341		snoRNA
ENSG00000212389	2	148634991	148635097	39	9	55420	3.3503	0.00040363	0.0560399	RNU6-1275P	snRNA
ENSG00000212493	3	52723264	52723331	4	2	55420	3.0818	0.0010287	0.093821	SNORD19	snoRNA
ENSG00000213326	17	44798948	44799533	8	2	55420	4.4047	5.2975e-06	0.00291903	RPS7P11	pseudogene
ENSG00000213361	7	104885099	104885417	21	5	51006	3.711	0.00010323	0.0231384		pseudogene
ENSG00000213370	4	174554879	174555522	32	6	52148	3.0627	0.0010968	0.0973465	RANP6	pseudogene
ENSG00000214013	15	42565856	42649133	134	23	54179	3.4157	0.00031806	0.0482084	GANC	protein_coding
ENSG00000214401	17	44270942	44274089	14	2	52109	5.0166	2.6299e-07	0.000309148	KANSL1-AS1	antisense
ENSG00000214425	17	43584107	43627701	159	13	54808	5.6945	6.1865e-09	2.45503e-05	LRRC37A4P	pseudogene
ENSG00000214535	20	21146846	21147236	9	2	54930	5.2748	6.6447e-08	0.000125533	RPS15AP1	pseudogene
ENSG00000214641	6	51401953	51402341	68	18	52820	3.6993	0.0001081	0.0237189		pseudogene
ENSG00000214810	6	34187216	34187843	59	16	52163	3.2671	0.00054334	0.0666858	CYCSP55	pseudogene
ENSG00000215346	8	10983980	10987745	30	6	47563	4.1787	1.466e-05	0.00612117		protein_coding
ENSG00000215357	13	79423366	79425343	24	8	55420	3.6412	0.00013571	0.0280421	HSPD1P8	pseudogene
ENSG00000215871	1	100797360	100798173	53	16	51922	3.244	0.00058929	0.0696128		pseudogene
ENSG00000216809	6	118773632	118776155	8	3	54759	3.202	0.00068246	0.0760016		pseudogene
ENSG00000218029	6	80064160	80064430	9	4	55279	4.8874	5.1087e-07	0.000449283		pseudogene
ENSG00000221176	8	129061398	129061484	28	11	55086	3.0902	0.0010001	0.0926502	MIR1207	miRNA
ENSG00000221230	11	94199661	94199746	20	3	20570	3.2091	0.00066583	0.0754199	MIR548L	miRNA
ENSG00000221458	11	71373593	71373741	183	35	52283	3.5949	0.00016223	0.0314927		miRNA
ENSG00000221849	2	104144078	104145719	95	15	51948	4.5053	3.3147e-06	0.00199251		pseudogene
ENSG00000222496	2	207086039	207086358	9	3	55420	3.6813	0.00011605	0.0251591	RN7SKP200	misc_RNA
ENSG00000222627	3	127793916	127794092	11	3	51206	3.1177	0.0009113	0.0884513	RNU2-37P	snRNA
ENSG00000223037	4	165541884	165541989	119	29	50700	3.0586	0.0011118	0.09802	RNU6-284P	snRNA
ENSG00000223128	20	21405396	21405679	8	3	54545	4.8656	5.7044e-07	0.000465275	RN7SKP140	misc_RNA
ENSG00000224184	2	11988748	12718474	601	96	50918	3.4217	0.00031118	0.0475746		lincRNA
ENSG00000224207	4	103655515	103655769	26	4	53637	3.4531	0.00027714	0.0451082		pseudogene
ENSG00000224257	2	215374920	215401614	7	2	55420	3.9622	3.7139e-05	0.0115104	VWC2L-IT1	sense_intronic
ENSG00000224279	22	38970936	38971436	4	2	43833	3.0621	0.001099	0.0973784		pseudogene
ENSG00000224424	3	48885005	48889414	5	2	55420	3.1134	0.00092465	0.0889735	PRKAR2A-AS1	antisense
ENSG00000224848	9	99449338	99483403	109	28	52752	3.201	0.00068486	0.0760633		lincRNA
ENSG00000225190	17	43513266	43568110	475	13	54692	5.4518	2.4929e-08	6.09385e-05	PLEKHM1	protein_coding
ENSG00000225280	20	21378456	21381029	5	3	55420	5.1495	1.3056e-07	0.000191843		antisense
ENSG00000225457	7	112740718	112786385	15	6	52330	3.3072	0.00047111	0.0616157		antisense
ENSG00000225794	2	217469494	217475925	7	4	55420	3.0881	0.0010071	0.092848		lincRNA
ENSG00000225803	20	20834764	20835285	49	16	53040	4.021	2.8979e-05	0.0100192	MRPS11P1	pseudogene
ENSG00000226405	20	21468882	21469263	123	25	54290	3.7223	9.8715e-05	0.0226848		pseudogene
ENSG00000226622	2	62817390	62889789	115	19	54992	3.3925	0.00034625	0.0512165		antisense
ENSG00000226875	20	21246492	21247103	7	3	48799	5.2139	9.2433e-08	0.000152798	ZNF877P	pseudogene
ENSG00000227167	9	18360595	18362218	11	3	51206	3.5697	0.00017872	0.0338851		lincRNA
ENSG00000227284	7	96487494	96488930	131	37	52503	3.1308	0.00087155	0.086301	MARK2P10	pseudogene
ENSG00000227331	2	159404937	159405736	48	9	50592	4.1216	1.8813e-05	0.0071595		pseudogene
ENSG00000227398	3	47205987	47288091	30	8	50330	3.454	0.0002762	0.0451082	KIF9-AS1	antisense
ENSG00000227480	2	159023162	159092681	38	12	54140	3.8006	7.2169e-05	0.0183538	CCDC148-AS1	antisense
ENSG00000227693	20	21482033	21482606	27	8	51653	5.741	4.7054e-09	2.26278e-05	GSTM3P1	pseudogene
ENSG00000228037	1	2512999	2515972	15	3	49198	3.2005	0.00068589	0.0760633		antisense
ENSG00000228350	3	48701209	48706607	1	1	55420	3.1807	0.0007346	0.0785028		antisense
ENSG00000228392	9	129032400	129038197	14	4	44589	3.4269	0.00030526	0.0474821		lincRNA
ENSG00000228393	7	104590762	104653491	120	14	52737	3.3218	0.00044716	0.059732	LINC01004	antisense
ENSG00000228432	6	31334129	31334675	74	13	54794	3.1963	0.00069601	0.0762518	DHFRP2	pseudogene
ENSG00000228502	1	96912486	96913874	10	3	55420	3.6075	0.00015458	0.0307405	EEF1A1P11	pseudogene
ENSG00000228586	2	159542415	159610287	124	30	50185	4.7166	1.199e-06	0.000834536		lincRNA
ENSG00000228604	20	21129382	21143531	12	2	55420	5.4145	3.0727e-08	6.77249e-05		antisense
ENSG00000228613	2	1550437	1623885	59	20	52278	3.0728	0.0010603	0.0955498		antisense
ENSG00000228696	17	44352150	44439163	26	2	53637	5.0003	2.8616e-07	0.00032207	ARL17B	protein_coding
ENSG00000228842	13	67399301	67489163	84	16	53612	3.8061	7.0582e-05	0.0181574	PCDH9-AS2	antisense
ENSG00000228950	2	20650803	20652708	58	25	49786	3.357	0.00039393	0.0552308		lincRNA
ENSG00000229261	10	70975089	70992246	44	10	53313	3.2462	0.00058475	0.0695567		antisense
ENSG00000229294	1	65745139	65772204	5	2	53550	3.1141	0.00092253	0.0889735		antisense
ENSG00000229453	3	48348332	48369831	14	5	48799	3.0453	0.0011622	0.099802	SPINK8	protein_coding
ENSG00000229565	4	118755556	118791103	54	12	54306	3.1829	0.00072896	0.0782161		lincRNA
ENSG00000229589	3	38492518	38496311	17	3	55420	3.1673	0.00076941	0.0798044	ACVR2B-AS1	antisense
ENSG00000229759	3	48297840	48298428	25	7	49240	3.6015	0.0001582	0.0312256	MRPS18AP1	pseudogene
ENSG00000229920	2	63869589	63871172	7	2	55420	3.4291	0.0003028	0.0473891	RPS4XP5	pseudogene
ENSG00000230492	20	22990846	23011422	13	4	53968	3.4544	0.00027574	0.0451082		antisense
ENSG00000230516	9	32643101	32645024	7	3	48799	3.0473	0.0011546	0.0996346		lincRNA
ENSG00000231312	2	39663778	39892483	207	45	49984	3.4946	0.00023738	0.0411703		antisense
ENSG00000231612	1	245837034	245839780	10	4	55420	4.1543	1.6315e-05	0.0064977		antisense
ENSG00000231942	8	82720007	82720961	17	4	55408	3.2517	0.00057354	0.0687962	HNRNPA1P36	pseudogene
ENSG00000231965	8	11032560	11033079	31	8	52375	3.9911	3.2882e-05	0.0109525		pseudogene
ENSG00000232098	19	58915605	58919851	20	3	53103	3.3987	0.00033851	0.0502992		lincRNA
ENSG00000232292	2	173758491	173759111	34	8	55042	3.2051	0.00067503	0.0757428	ALDH7A1P2	pseudogene
ENSG00000232590	9	76188531	76194414	62	13	54485	3.0955	0.00098232	0.0916451		lincRNA
ENSG00000232712	20	21134664	21198927	11	2	55420	5.5715	1.2631e-08	4.17597e-05		antisense
ENSG00000232722	8	143648621	143659242	311	57	52562	3.6178	0.00014857	0.03018	MROH4P	pseudogene
ENSG00000232948	8	12168471	12175825	45	10	48210	4.9331	4.0471e-07	0.000396451	DEFB130	protein_coding
ENSG00000233038	7	157647221	157658784	81	33	39912	3.7986	7.2771e-05	0.0183963		antisense
ENSG00000233569	9	120410884	120419305	18	6	55420	3.4336	0.00029782	0.0470271		lincRNA
ENSG00000233576	3	183794567	183802007	42	9	53159	3.246	0.00058514	0.0695567		pseudogene
ENSG00000233609	8	8818710	8836535	154	23	53570	5.1934	1.0326e-07	0.000165523		pseudogene
ENSG00000233613	13	114123216	114130450	12	6	51558	3.6184	0.00014821	0.03018	DCUN1D2-AS	antisense
ENSG00000233875	1	154551541	154552139	5	2	55420	3.2445	0.00058828	0.0696128		antisense
ENSG00000233916	6	29675902	29676324	443	43	52837	3.3354	0.00042595	0.057785	ZDHHC20P1	pseudogene
ENSG00000234144	1	65764438	65764663	16	3	55420	3.3547	0.0003973	0.0554522	COX6CP13	pseudogene
ENSG00000234619	1	8810489	8811146	3	2	55420	3.0966	0.00097886	0.0914836	RPL7P11	pseudogene
ENSG00000234646	20	23012179	23019873	22	4	53054	3.4205	0.00031248	0.0476356		sense_overlapping
ENSG00000235065	20	21095364	21095838	8	3	54869	4.2785	9.4085e-06	0.00432775	RPL24P2	pseudogene
ENSG00000235627	3	48202666	48202907	1	1	55420	3.0806	0.001033	0.0938894	SNRPFP4	pseudogene
ENSG00000235701	21	40543056	40544032	14	4	48799	3.0498	0.001145	0.0989677	PCBP2P1	pseudogene
ENSG00000235908	3	49402578	49404439	3	2	55420	4.0799	2.2524e-05	0.00827413	RHOA-IT1	sense_intronic
ENSG00000235954	22	28315364	28404569	79	20	52549	3.0434	0.0011696	0.0999935	TTC28-AS1	processed_transcript
ENSG00000236234	17	43530210	43541431	3	2	55420	3.5007	0.00023206	0.04038		antisense
ENSG00000236389	6	135027198	135028487	9	3	55420	3.649	0.00013161	0.0273016		lincRNA
ENSG00000236827	8	11105135	11125374	74	18	54711	5.7423	4.6713e-09	2.26278e-05	LINC00529	lincRNA
ENSG00000236980	3	49215065	49229291	13	4	55330	3.9858	3.3632e-05	0.0111192	C3orf84	protein_coding
ENSG00000237159	9	34568013	34582827	15	4	55420	3.0812	0.0010309	0.0938598	CNTFR-AS1	antisense
ENSG00000237280	10	88873711	88875280	41	11	51950	3.0731	0.0010593	0.0955498		sense_intronic
ENSG00000237380	2	176986339	177001826	107	21	53450	3.2029	0.00068033	0.0760016	HOXD-AS2	antisense
ENSG00000237435	1	96403457	96488436	96	23	54650	4.8652	5.7172e-07	0.000465275		protein_coding
ENSG00000237832	20	14914489	14916009	14	5	48709	3.1956	0.00069768	0.0762518		antisense
ENSG00000238141	21	40687633	40695144	36	7	51558	3.0455	0.0011614	0.099802	BRWD1-AS1	antisense
ENSG00000238217	2	200472791	200523855	51	19	50686	3.0872	0.0010104	0.0929533		lincRNA
ENSG00000238723	17	44292436	44292537	118	9	51885	5.466	2.3021e-08	6.09385e-05		misc_RNA
ENSG00000238917	17	7480129	7480270	12	5	51109	3.4003	0.00033651	0.0501428	SNORD10	snoRNA
ENSG00000239065	8	9724417	9724520	60	19	53103	4.8531	6.0765e-07	0.000485185		snoRNA
ENSG00000239078	8	8929965	8930026	129	32	52905	4.3366	7.2358e-06	0.00361094	RNU7-55P	snRNA
ENSG00000239106	1	24951902	24952004	8	3	55420	3.2024	0.00068149	0.0760016		misc_RNA
ENSG00000239218	8	38291865	38293182	6	2	55420	4.4772	3.7807e-06	0.0022471	RPS20P22	pseudogene
ENSG00000239315	8	11113529	11114111	21	7	55420	5.0941	1.7518e-07	0.000226016	RPL19P13	pseudogene
ENSG00000239608	3	127794653	127797899	11	2	51206	3.0439	0.0011676	0.0999935	RUVBL1-AS1	antisense
ENSG00000239716	3	157694350	157695925	8	3	55420	3.2932	0.00049526	0.0628486		lincRNA
ENSG00000240083	5	87677774	87678542	6	3	55420	3.3353	0.00042603	0.057785	RPS3AP22	pseudogene
ENSG00000241328	3	86531093	86546146	53	8	54136	3.1302	0.00087349	0.086301		lincRNA
ENSG00000241397	3	116271320	116287111	46	8	55420	3.1274	0.00088174	0.086301	LINC00903	antisense
ENSG00000241809	5	52199738	52200308	6	3	45872	3.6396	0.00013655	0.0281059		pseudogene
ENSG00000241981	4	103583768	103584230	4	1	55420	3.1664	0.00077174	0.0798894		pseudogene
ENSG00000242142	3	53098299	53099107	67	8	55286	3.5285	0.00020893	0.0377201	SERBP1P3	pseudogene
ENSG00000242154	7	104944724	104947089	6	3	55420	4.7404	1.0665e-06	0.000762375		antisense
ENSG00000242483	8	11236904	11237200	25	1	55420	3.9809	3.4331e-05	0.0112798	RN7SL293P	misc_RNA
ENSG00000242689	11	58390146	58393206	39	15	52848	3.5215	0.00021455	0.0383421	CNTF	protein_coding
ENSG00000242802	7	4815253	4831399	341	54	54153	4.0036	3.1186e-05	0.0107122	AP5Z1	protein_coding
ENSG00000243165	3	158344445	158344638	17	3	55420	3.0765	0.0010473	0.0948631		pseudogene
ENSG00000244183	3	60717877	60718369	10	5	55420	3.4026	0.00033368	0.0499139		pseudogene
ENSG00000244329	18	24935370	24935728	30	8	53811	3.9634	3.6938e-05	0.0115104	UBA52P9	pseudogene
ENSG00000244490	7	104941969	104942533	10	4	55420	3.9304	4.2406e-05	0.012615	RWDD4P1	pseudogene
ENSG00000244627	22	38731767	38794934	244	48	51980	3.0525	0.0011347	0.0988853		pseudogene
ENSG00000245384	4	105412122	105618749	31	14	51446	3.2494	0.00057817	0.0691947		antisense
ENSG00000245556	5	77638189	77656331	29	7	54933	3.1884	0.00071521	0.0777677		lincRNA
ENSG00000245651	12	58263618	58290265	60	9	53050	3.1572	0.00079634	0.0808537		lincRNA
ENSG00000246477	8	11173368	11182938	26	4	55420	4.1577	1.6073e-05	0.0064903		antisense
ENSG00000246560	4	103749212	103765232	30	4	53875	3.6152	0.00015005	0.03018		antisense
ENSG00000247796	5	52405672	52410956	56	17	54592	3.7459	8.9891e-05	0.0211378		antisense
ENSG00000247828	5	87564712	87732502	65	15	51801	3.5142	0.00022057	0.0388924	TMEM161B-AS1	antisense
ENSG00000248161	4	103339759	103371167	170	27	53207	3.4221	0.00031073	0.0475746		lincRNA
ENSG00000248585	8	38059217	38061756	2	1	55420	3.8104	6.9362e-05	0.0181521		pseudogene
ENSG00000248783	5	12554002	12574749	20	7	55243	3.5622	0.00018385	0.034365		lincRNA
ENSG00000248896	8	10586824	10628902	16	4	52523	3.891	4.9914e-05	0.0145074		antisense
ENSG00000249053	5	12794843	12795634	45	8	54002	3.2438	0.00058968	0.0696128		pseudogene
ENSG00000249176	17	48016486	48017183	31	7	43199	3.2837	0.00051236	0.0642247		pseudogene
ENSG00000249188	8	8011830	8074438	655	63	52024	6.7027	1.0229e-11	5.41094e-07	ENPP7P1	pseudogene
ENSG00000249212	4	42031226	42032140	16	2	55420	3.3637	0.00038459	0.0546934	ATP1B1P1	pseudogene
ENSG00000249316	8	11138873	11140010	121	21	48053	3.8284	6.4497e-05	0.0176775		pseudogene
ENSG00000249353	5	93018544	93019373	45	12	54390	3.2409	0.00059578	0.0696128	NPM1P27	pseudogene
ENSG00000249915	5	271736	315089	50	11	51712	3.1013	0.00096337	0.0910006	PDCD6	protein_coding
ENSG00000250266	4	171195070	171204230	26	11	51814	3.3905	0.00034878	0.0513921		lincRNA
ENSG00000250329	5	127445178	127446686	9	4	55420	3.3876	0.00035252	0.0516106	KDELC1P1	pseudogene
ENSG00000250603	5	127174178	127193496	26	10	51855	3.3771	0.00036621	0.0527841		lincRNA
ENSG00000250651	4	103817882	103819394	7	1	55420	3.4245	0.00030799	0.0474821	PABPC1P7	pseudogene
ENSG00000250705	5	87898598	87898935	3	1	55420	4.3011	8.4976e-06	0.0040496		pseudogene
ENSG00000250733	8	140943416	140946190	64	22	42466	3.1971	0.00069411	0.0762518	C8orf17	protein_coding
ENSG00000251132	5	114366970	114367591	65	13	53378	4.6439	1.7094e-06	0.00115928		lincRNA
ENSG00000251149	4	102893580	102893955	52	12	53608	3.7025	0.00010676	0.0235639	MTND5P5	pseudogene
ENSG00000251288	4	103672558	103673798	33	7	49802	4.0905	2.1525e-05	0.00801852		pseudogene
ENSG00000251311	5	116078687	116097905	8	3	55420	3.5934	0.0001632	0.0315071		lincRNA
ENSG00000251361	5	92355369	92404375	26	14	53637	3.1748	0.00074963	0.0794975		lincRNA
ENSG00000251542	5	113911738	113915667	15	7	53971	4.0271	2.8235e-05	0.00982615		lincRNA
ENSG00000251572	4	103382407	103383309	35	5	54023	3.7608	8.4698e-05	0.0202731		pseudogene
ENSG00000251911	7	104611734	104611805	105	23	52649	4.3655	6.3411e-06	0.00328854		snoRNA
ENSG00000252543	8	8916049	8916140	54	12	53510	3.1044	0.00095325	0.0903089		snoRNA
ENSG00000252565	8	10641565	10641629	237	41	54769	4.1181	1.9096e-05	0.00721529		snoRNA
ENSG00000252739	4	103758204	103758256	6	2	55420	3.4505	0.00027982	0.0454047	RNU7-151P	snRNA
ENSG00000252787	3	52722898	52722977	4	2	55420	3.0818	0.0010287	0.093821		snoRNA
ENSG00000252915	21	40716463	40716554	16	3	55269	3.8204	6.6613e-05	0.0177964		misc_RNA
ENSG00000253130	8	8418901	8427198	45	11	55293	3.2362	0.00060565	0.0705206		lincRNA
ENSG00000253188	7	142143652	142144084	3	2	9070	3.0517	0.0011379	0.0988959	TRBV6-7	TR_V_gene
ENSG00000253230	8	9757574	9762876	128	23	50920	4.884	5.1972e-07	0.000449283	LINC00599	lincRNA
ENSG00000253252	8	9037761	9040029	151	26	49359	3.0464	0.0011581	0.0997739		lincRNA
ENSG00000253302	8	74332239	74353761	8	5	55123	3.1559	0.0008	0.0810697	STAU2-AS1	lincRNA
ENSG00000253351	8	96219235	96228602	41	10	54085	3.0975	0.00097594	0.0914836		lincRNA
ENSG00000253505	8	8272200	8282142	160	28	52683	4.9701	3.3452e-07	0.000346969		lincRNA
ENSG00000253641	8	10332075	10339484	36	10	53924	4.2718	9.6944e-06	0.00441956		lincRNA
ENSG00000253644	8	102399527	102405414	44	6	53313	3.3239	0.00044382	0.0594359		lincRNA
ENSG00000253649	8	10352364	10405067	321	30	54179	4.3252	7.6197e-06	0.00376698	PRSS51	antisense
ENSG00000253695	8	10698086	10704011	89	19	53181	5.0993	1.7043e-07	0.000225385		antisense
ENSG00000253735	8	9208748	9215951	80	20	53476	3.2091	0.00066579	0.0754199		lincRNA
ENSG00000253844	8	52874018	52935534	94	21	52955	4.3589	6.5363e-06	0.00332459		lincRNA
ENSG00000253893	8	8025341	8084136	182	30	53009	4.755	9.9234e-07	0.000722377	FAM85B	antisense
ENSG00000253958	8	8559448	8561616	89	15	54352	3.3747	0.00036945	0.0531064	CLDN23	protein_coding
ENSG00000253981	8	8093525	8102189	29	8	51665	3.3841	0.0003571	0.0518953	ALG1L13P	pseudogene
ENSG00000254091	8	9090523	9090959	12	4	51558	4.3847	5.8061e-06	0.00307131		pseudogene
ENSG00000254093	8	10622473	10697386	128	30	54137	4.2265	1.1868e-05	0.00518838	PINX1	protein_coding
ENSG00000254136	8	52908770	52920915	223	30	53203	4.2392	1.1217e-05	0.00498619		lincRNA
ENSG00000254153	8	8314419	8318847	18	3	55420	4.3794	5.9492e-06	0.00311585		lincRNA
ENSG00000254183	8	143049452	143050202	85	24	49730	3.2121	0.00065894	0.0752843		pseudogene
ENSG00000254235	8	9106927	9271224	153	30	53299	4.0428	2.6412e-05	0.00944015		lincRNA
ENSG00000254321	8	38558144	38562373	35	14	54061	4.5772	2.356e-06	0.00147175		lincRNA
ENSG00000254367	8	8581203	8639989	304	41	53257	5.8034	3.2485e-09	1.90932e-05		lincRNA
ENSG00000254399	11	58810210	58818444	150	15	54919	3.0677	0.0010785	0.0968392	GLYATL1P4	pseudogene
ENSG00000254419	20	57285851	57286689	11	4	55420	3.2738	0.00053051	0.0654147		sense_intronic
ENSG00000254507	8	11860909	11861591	79	23	54661	4.5764	2.3649e-06	0.00147175		pseudogene
ENSG00000254530	11	29357425	29615842	37	8	52880	3.1152	0.00091897	0.0888696		lincRNA
ENSG00000254588	11	128396037	128400284	20	9	54838	3.0828	0.0010253	0.093821		antisense
ENSG00000254589	11	58009515	58010569	53	15	55145	4.6231	1.89e-06	0.00124972	EIF4A2P3	pseudogene
ENSG00000254661	11	15932503	15948989	30	12	50364	3.1865	0.00072003	0.0779095		lincRNA
ENSG00000254732	11	57509635	57560715	4	1	55420	3.2762	0.00052608	0.0651723		protein_coding
ENSG00000254749	11	57713070	57713886	10	3	55420	3.5038	0.00022936	0.0400419	OR5BD1P	pseudogene
ENSG00000254774	8	11410733	11411716	7	3	55420	4.8509	6.1453e-07	0.000485185		antisense
ENSG00000254776	8	7651238	7653392	51	5	51356	4.6349	1.7859e-06	0.00119583		pseudogene
ENSG00000254894	11	20141230	20142178	12	5	36108	3.0508	0.0011413	0.0988959	NAV2-AS1	antisense
ENSG00000254898	8	38193499	38195069	5	1	55420	3.9731	3.5474e-05	0.011354		antisense
ENSG00000254936	8	10980891	10983574	15	7	42354	3.7121	0.00010278	0.0231356		sense_intronic
ENSG00000254981	8	38258054	38259201	7	2	55420	4.4051	5.2879e-06	0.00291903		antisense
ENSG00000255020	8	11203257	11205011	19	2	55420	4.0811	2.2413e-05	0.00827413		antisense
ENSG00000255098	8	11870545	11873043	81	13	50884	4.8219	7.1115e-07	0.000553212		protein_coding
ENSG00000255151	11	58853780	58862259	91	14	53577	3.1209	0.00090159	0.0877494	GLYATL1P3	pseudogene
ENSG00000255174	8	11856596	11856977	10	3	55420	3.5254	0.00021146	0.037918		pseudogene
ENSG00000255267	11	45392948	45410059	180	34	53971	3.2563	0.0005644	0.0680083		lincRNA
ENSG00000255281	11	29413072	29415391	3	1	55420	3.7241	9.7996e-05	0.0226366		pseudogene
ENSG00000255310	8	10965298	10967236	17	6	49967	3.2315	0.00061575	0.0714297		sense_intronic
ENSG00000255344	11	134584436	134585816	11	5	54378	4.146	1.6915e-05	0.00657919		lincRNA
ENSG00000255354	8	11415975	11417529	12	3	55420	3.0739	0.0010564	0.0955238		antisense
ENSG00000255487	8	38133406	38134198	2	1	55420	3.7667	8.2704e-05	0.0198858		antisense
ENSG00000255518	8	11413760	11415531	18	4	55408	3.1687	0.0007655	0.0798044		antisense
ENSG00000255703	12	133476570	133476954	55	13	52605	3.1272	0.00088232	0.086301		pseudogene
ENSG00000256040	9	119160436	119162885	11	4	51206	3.2924	0.00049663	0.0628486	PAPPA-AS1	protein_coding
ENSG00000256232	12	31516415	31522235	143	28	54925	3.7974	7.3108e-05	0.0183963		lincRNA
ENSG00000256762	17	44076616	44077060	10	2	55420	4.9949	2.9429e-07	0.00032432	STH	protein_coding
ENSG00000257017	16	72088491	72094954	12	3	54799	4.2931	8.8098e-06	0.0041609	HP	protein_coding
ENSG00000257863	12	92295234	92299963	10	4	55420	3.054	0.0011291	0.0987225		lincRNA
ENSG00000258183	12	90674671	90694117	17	4	55420	3.2984	0.00048616	0.0624196		lincRNA
ENSG00000258426	14	83484545	83505946	17	9	55351	3.7802	7.8345e-05	0.019172		lincRNA
ENSG00000258461	15	42640301	42704515	25	3	55398	3.2881	0.00050433	0.0636708		processed_transcript
ENSG00000258724	8	10582909	10697357	15	4	54494	4.7541	9.9689e-07	0.000722377		protein_coding
ENSG00000258813	14	73524633	73526123	8	4	55420	3.3039	0.00047679	0.0619686		lincRNA
ENSG00000259149	14	42728934	42737789	53	16	53452	3.6983	0.00010851	0.0237189		lincRNA
ENSG00000259251	15	62352702	62354633	12	4	51558	3.5538	0.00018984	0.0350468		antisense
ENSG00000259275	15	96897466	96947033	18	7	39970	3.5648	0.0001821	0.0341586		lincRNA
ENSG00000259347	15	67276446	67357606	123	32	53894	3.7021	0.00010691	0.0235639		lincRNA
ENSG00000259437	15	67212149	67224093	37	9	55206	3.1693	0.00076409	0.0798044		lincRNA
ENSG00000259580	15	40062760	40093534	3	2	55420	3.1215	0.00089975	0.0877494		processed_transcript
ENSG00000259876	16	12650210	12651551	47	5	55420	3.507	0.00022657	0.0398176		antisense
ENSG00000259899	16	12654613	12704901	38	8	55420	3.1612	0.00078548	0.080213		antisense
ENSG00000260075	17	44450221	44564507	280	35	53788	4.34	7.1256e-06	0.00358981	NSFP1	pseudogene
ENSG00000260093	8	9907995	9911764	280	24	54292	3.7149	0.00010165	0.0230776		antisense
ENSG00000260101	2	64749321	64751227	64	14	51780	3.2107	0.00066213	0.0753233		lincRNA
ENSG00000260706	16	80099733	80201474	16	3	52523	3.0905	0.00099897	0.0926502		lincRNA
ENSG00000260949	8	37920399	37921309	18	7	45120	4.034	2.7421e-05	0.00960607		sense_overlapping
ENSG00000261449	8	42009290	42010281	22	9	44886	3.2827	0.00051415	0.0642967		antisense
ENSG00000261451	8	10291182	10295822	80	16	54827	4.3909	5.644e-06	0.00304649		sense_overlapping
ENSG00000261575	17	44344403	44346060	9	2	55420	5.1526	1.2844e-07	0.000191843		pseudogene
ENSG00000261669	16	24814772	24831060	8	3	48828	4.3943	5.5578e-06	0.00303089		antisense
ENSG00000261879	17	5095379	5151364	24	6	53295	3.1116	0.00093045	0.0890112		antisense
ENSG00000262115	17	79171193	79174088	16	6	46517	3.8491	5.9265e-05	0.0165873		antisense
ENSG00000262372	17	44112679	44113136	11	1	55420	4.616	1.9557e-06	0.00127719		antisense
ENSG00000262384	17	51758991	51759472	58	10	55420	4.191	1.3888e-05	0.00597274		pseudogene
ENSG00000262500	17	44320972	44322410	2	1	55420	4.3592	6.5276e-06	0.00332459		pseudogene
ENSG00000262881	17	43985036	43988145	20	2	55420	4.8831	5.2227e-07	0.000449283		antisense
ENSG00000263167	17	79109571	79110056	94	22	51827	3.2469	0.00058343	0.0695567		antisense
ENSG00000263392	8	29171273	29171365	67	13	54728	3.0786	0.0010398	0.0943454		miRNA
ENSG00000263407	8	8905955	8906028	35	10	53776	3.1655	0.00077407	0.0799741	MIR4660	miRNA
ENSG00000263456	16	88535326	88535439	13	3	19766	3.2147	0.00065286	0.0747511	MIR5189	miRNA
ENSG00000263715	17	43697710	43913192	19	3	55420	5.1397	1.3756e-07	0.000193008		processed_transcript
ENSG00000264070	17	43663237	43664295	64	7	53951	5.434	2.7553e-08	6.33695e-05	DND1P1	pseudogene
ENSG00000264151	18	24916343	25175128	125	29	52718	3.999	3.18e-05	0.0108146		lincRNA
ENSG00000264589	17	43876756	43972996	93	4	55420	5.011	2.7071e-07	0.000311305	MAPT-AS1	antisense
ENSG00000264633	3	49311553	49311619	5	2	55420	4.0984	2.0804e-05	0.00780489	MIR4271	miRNA
ENSG00000264968	17	38083995	38095854	5	2	55420	3.2194	0.0006424	0.0739123		lincRNA
ENSG00000265078	3	48136293	48136595	2	1	55420	3.1753	0.00074849	0.0794975	RN7SL664P	misc_RNA
ENSG00000265438	19	50436321	50436394	1	1	55420	3.3261	0.0004403	0.0591142	MIR4751	miRNA
ENSG00000265547	17	43809069	43810343	22	3	55420	5.1023	1.6776e-07	0.000225385		lincRNA
ENSG00000265764	6	28763749	28763812	53	12	54501	3.9361	4.1405e-05	0.0124473		miRNA
ENSG00000265821	17	43603820	43604112	50	7	54001	5.4675	2.2827e-08	6.09385e-05	RN7SL739P	misc_RNA
ENSG00000265964	17	43810719	43812035	23	2	55420	4.7787	8.8202e-07	0.00066653		lincRNA
ENSG00000266443	3	47581504	47581590	76	12	52520	3.3408	0.00041762	0.0570834		miRNA
ENSG00000266479	18	26836782	26837025	6	3	55420	3.5389	0.00020089	0.0365578		pseudogene
ENSG00000266669	4	12014971	12015065	32	6	49626	3.17	0.00076211	0.0798044		miRNA
ENSG00000266932	19	56853801	56854788	1	1	55420	3.4264	0.0003058	0.0474821		pseudogene
ENSG00000267121	17	43268298	43299589	17	8	54695	3.7869	7.627e-05	0.0188529		antisense
ENSG00000267145	19	56849657	56850017	3	1	55420	3.2991	0.00048505	0.0624196		pseudogene
ENSG00000267172	18	53484398	53486990	7	3	55420	3.1704	0.00076117	0.0798044		lincRNA
ENSG00000267198	17	43623170	43640596	44	5	54367	5.3882	3.5587e-08	7.24031e-05		lincRNA
ENSG00000267344	17	43474298	43474843	6	3	55420	4.3143	8.0054e-06	0.00388504		antisense
ENSG00000267521	17	74953105	74954304	43	10	52186	3.2158	0.00065049	0.0746413		lincRNA
ENSG00000267743	18	55857066	55862928	6	2	55420	3.4495	0.00028079	0.0454227		antisense
ENSG00000268543	19	58929927	58930677	14	3	55420	3.4464	0.00028404	0.0455308		lincRNA
ENSG00000268912	19	58939999	58942515	11	3	46993	3.2608	0.0005555	0.0674153		lincRNA
ENSG00000269609	10	104209574	104220863	14	7	55420	3.0589	0.0011109	0.09802		processed_transcript
ENSG00000269893	4	119199864	119200978	33	10	53753	3.3414	0.00041676	0.0570834	SNHG8	lincRNA
ENSG00000269899	8	11703663	11703900	23	4	55420	3.9248	4.3405e-05	0.012827		sense_intronic
ENSG00000269918	8	10962201	10964214	17	6	47241	3.9459	3.9751e-05	0.0120848		sense_intronic
ENSG00000269954	8	11409997	11410500	9	3	55420	4.5817	2.3058e-06	0.00146954		lincRNA
ENSG00000270076	8	11060474	11061180	5	2	45699	3.9777	3.4795e-05	0.011354		lincRNA
ENSG00000270538	3	49289562	49289697	1	1	55420	3.3159	0.0004568	0.0605609		pseudogene
ENSG00000270666	6	27482818	27483053	5	2	55420	3.2783	0.00052213	0.0651406		pseudogene
ENSG00000270694	7	72187850	72188054	150	38	53378	3.972	3.563e-05	0.011354		pseudogene
ENSG00000270764	7	104829637	104830261	39	6	53270	3.5984	0.00016011	0.0313685		pseudogene
ENSG00000270793	20	20701830	20702522	13	6	54463	3.8178	6.7335e-05	0.0178094		pseudogene
ENSG00000270811	10	7196082	7196198	5	2	46150	3.1881	0.00071596	0.0777677		pseudogene
ENSG00000270966	8	8791231	8791516	27	5	51745	3.1396	0.000846	0.0846598		pseudogene
ENSG00000271386	13	78859973	78860423	7	2	55420	3.9361	4.1414e-05	0.0124473	SRGNP1	pseudogene
ENSG00000271482	7	104845047	104845306	8	3	55128	3.5409	0.00019938	0.0364941		pseudogene
ENSG00000271880	10	88730498	88769883	19	6	55420	3.7211	9.9171e-05	0.0226848		processed_transcript
ENSG00000271973	3	48709888	48710166	8	3	55420	3.5892	0.00016582	0.0316662		lincRNA
ENSG00000272092	8	38239882	38240979	5	2	55420	4.4563	4.1691e-06	0.00242348		lincRNA
ENSG00000272128	8	37956989	37957449	15	6	52330	4.27	9.7752e-06	0.00441956		processed_transcript
ENSG00000272163	8	24769678	24772230	4	2	55420	3.5945	0.00016253	0.0314927		antisense
ENSG00000272505	8	10344317	10347176	81	24	52155	4.7291	1.1277e-06	0.000795374		lincRNA
ENSG00000272569	11	57938570	57939193	37	10	55325	3.388	0.00035196	0.0516106	OR5BL1P	pseudogene
ENSG00000272573	3	52867130	52869235	11	3	55420	3.088	0.0010075	0.092848	MUSTN1	protein_coding
ENSG00000272734	10	88725102	88731068	28	7	53765	3.0532	0.0011319	0.098804	ADIRF-AS1	processed_transcript
ENSG00000272918	7	104743285	104745930	9	4	55420	3.4238	0.00030878	0.0474821		antisense
ENSG00000272981	11	126989221	127009630	15	4	52330	3.1116	0.00093053	0.0890112		lincRNA
ENSG00000273156	4	83266029	83266693	8	3	49626	3.9696	3.6001e-05	0.0114035		lincRNA
ENSG00000273413	10	88729994	88730583	12	3	55420	3.4068	0.00032868	0.0495342		antisense
