# Supplementary material for: Common genetic risk variants identified in the SPARK cohort support DDHD2 as a candidate risk gene for autism
Source: Transl Psychiatry. 2020 Aug 3;10:265. doi: 10.1038/s41398-020-00953-9 (PMC7400671; doi:10.1038/s41398-020-00953-9)
Supplement: Supplementary file 8 — Supplementary Table s10 [file 41398_2020_953_MOESM8_ESM.xlsx]

## Sheet: Table S10
query.number	significant	p.value	term.size	query.size	overlap.size	precision	recall	term.id	domain	subgraph.number	term.name
1	TRUE	0.00204	231	14032	207	0.015	0.896	GO:0021537	BP	140	telencephalon development
1	TRUE	0.0126	15	1777	8	0.005	0.533	GO:0071625	BP	237	vocalization behavior
1	TRUE	0.0126	272	14145	238	0.017	0.875	GO:0090305	BP	156	nucleic acid phosphodiester bond hydrolysis
1	TRUE	0.0126	182	16907	181	0.011	0.995	GO:0097164	BP	36	ammonium ion metabolic process
1	TRUE	0.0126	294	3700	90	0.024	0.306	GO:0043010	BP	58	camera-type eye development
1	TRUE	0.0126	32	13012	32	0.002	1	GO:0001941	BP	100	postsynaptic membrane organization
1	TRUE	0.0126	346	1120	42	0.037	0.121	GO:0042578	MF	220	phosphoric ester hydrolase activity
1	TRUE	0.0129	24	3595	14	0.004	0.583	GO:0002068	BP	129	glandular epithelial cell development
1	TRUE	0.0129	31	567	7	0.012	0.226	GO:0016601	BP	3	Rac protein signal transduction
1	TRUE	0.0129	118	1217	21	0.017	0.178	GO:0017124	MF	109	SH3 domain binding
1	TRUE	0.0132	251	8631	150	0.017	0.598	GO:0042063	BP	76	gliogenesis
1	TRUE	0.0135	36	13923	36	0.003	1	GO:0000266	BP	17	mitochondrial fission
1	TRUE	0.0141	534	4737	178	0.038	0.333	GO:0043632	BP	26	modification-dependent macromolecule catabolic process
1	TRUE	0.0141	434	14746	381	0.026	0.878	GO:0006091	BP	86	generation of precursor metabolites and energy
1	TRUE	0.0145	35	14017	35	0.002	1	GO:0045746	BP	61	negative regulation of Notch signaling pathway
1	TRUE	0.0177	44	3117	18	0.006	0.409	GO:0003179	BP	18	heart valve morphogenesis
1	TRUE	0.0177	108	3362	36	0.011	0.333	GO:0000724	BP	38	double-strand break repair via homologous recombination
1	TRUE	0.0178	98	12683	84	0.007	0.857	GO:0032368	BP	107	regulation of lipid transport
1	TRUE	0.0179	34	6579	23	0.003	0.676	GO:0016790	MF	164	thiolester hydrolase activity
1	TRUE	0.0191	30	1342	9	0.007	0.3	GO:0098751	BP	91	bone cell development
1	TRUE	0.0191	16	10783	16	0.001	1	GO:0021534	BP	102	cell proliferation in hindbrain
1	TRUE	0.0191	119	12134	97	0.008	0.815	GO:0003777	MF	6	microtubule motor activity
1	TRUE	0.0192	210	550	17	0.031	0.081	GO:0031330	BP	54	negative regulation of cellular catabolic process
1	TRUE	0.0195	390	14597	339	0.023	0.869	GO:0008380	BP	210	RNA splicing
1	TRUE	0.0197	123	16694	122	0.007	0.992	GO:0009582	BP	98	detection of abiotic stimulus
1	TRUE	0.021	67	8049	44	0.005	0.657	GO:0061045	BP	83	negative regulation of wound healing
1	TRUE	0.021	139	7793	80	0.01	0.576	GO:0030534	BP	55	adult behavior
1	TRUE	0.021	63	15413	62	0.004	0.984	GO:0030971	MF	57	receptor tyrosine kinase binding
1	TRUE	0.0217	77	16438	77	0.005	1	GO:0019199	MF	21	transmembrane receptor protein kinase activity
1	TRUE	0.0227	156	15900	149	0.009	0.955	GO:0042098	BP	171	T cell proliferation
1	TRUE	0.0227	15	6466	12	0.002	0.8	GO:0060413	BP	104	atrial septum morphogenesis
1	TRUE	0.0227	64	1120	12	0.011	0.188	GO:0051193	BP	77	regulation of cofactor metabolic process
1	TRUE	0.0227	428	80	8	0.1	0.019	GO:0061919	BP	179	process utilizing autophagic mechanism
1	TRUE	0.0227	34	342	5	0.015	0.147	GO:0050919	BP	150	negative chemotaxis
1	TRUE	0.0227	434	16802	418	0.025	0.963	GO:0006644	BP	135	phospholipid metabolic process
1	TRUE	0.0227	109	235	7	0.03	0.064	GO:1903510	BP	178	mucopolysaccharide metabolic process
1	TRUE	0.0227	189	7314	99	0.014	0.524	GO:0043523	BP	87	regulation of neuron apoptotic process
1	TRUE	0.0227	149	3200	43	0.013	0.289	GO:0050851	BP	46	antigen receptor-mediated signaling pathway
1	TRUE	0.0227	50	2434	16	0.007	0.32	GO:0021545	BP	68	cranial nerve development
1	TRUE	0.0227	178	3398	52	0.015	0.292	GO:0051168	BP	114	nuclear export
1	TRUE	0.0227	51	846	9	0.011	0.176	GO:0044786	BP	198	cell cycle DNA replication
1	TRUE	0.0227	101	16117	99	0.006	0.98	GO:0005200	MF	43	structural constituent of cytoskeleton
1	TRUE	0.0227	126	11136	95	0.009	0.754	GO:0016779	MF	154	nucleotidyltransferase activity
1	TRUE	0.0227	59	5342	30	0.006	0.508	GO:0016627	MF	101	oxidoreductase activity, acting on the CH-CH group of donors
1	TRUE	0.0227	199	12277	156	0.013	0.784	GO:0004518	MF	12	nuclease activity
1	TRUE	0.0227	19	9342	17	0.002	0.895	GO:0070064	MF	259	proline-rich region binding
1	TRUE	0.0227	440	17313	432	0.025	0.982	GO:0050839	MF	187	cell adhesion molecule binding
1	TRUE	0.024	64	16222	64	0.004	1	GO:1903313	BP	15	positive regulation of mRNA metabolic process
1	TRUE	0.0242	63	16202	63	0.004	1	GO:0051298	BP	204	centrosome duplication
1	TRUE	0.025	175	2573	41	0.016	0.234	GO:2001020	BP	146	regulation of response to DNA damage stimulus
1	TRUE	0.0252	227	16883	222	0.013	0.978	GO:0016746	MF	165	transferase activity, transferring acyl groups
1	TRUE	0.0254	44	4117	20	0.005	0.455	GO:0003197	BP	145	endocardial cushion development
1	TRUE	0.0255	150	352	10	0.028	0.067	GO:0007519	BP	174	skeletal muscle tissue development
1	TRUE	0.0255	48	942	9	0.01	0.188	GO:0036092	BP	170	phosphatidylinositol-3-phosphate biosynthetic process
1	TRUE	0.0255	458	1090	45	0.041	0.098	GO:0000226	BP	66	microtubule cytoskeleton organization
1	TRUE	0.0255	38	528	6	0.011	0.158	GO:0015695	BP	130	organic cation transport
1	TRUE	0.0255	22	11681	21	0.002	0.955	GO:0007214	BP	166	gamma-aminobutyric acid signaling pathway
1	TRUE	0.0255	40	3211	16	0.005	0.4	GO:0042181	BP	225	ketone biosynthetic process
1	TRUE	0.0257	211	7554	111	0.015	0.526	GO:0035091	MF	41	phosphatidylinositol binding
1	TRUE	0.0262	358	9416	215	0.023	0.601	GO:0034248	BP	95	regulation of cellular amide metabolic process
1	TRUE	0.0262	26	528	5	0.009	0.192	GO:0008519	MF	246	ammonium transmembrane transporter activity
1	TRUE	0.0265	19	3374	10	0.003	0.526	GO:0007350	BP	29	blastoderm segmentation
1	TRUE	0.0265	17	12044	17	0.001	1	GO:0045117	BP	232	azole transport
1	TRUE	0.0265	51	1763	13	0.007	0.255	GO:0042220	BP	138	response to cocaine
1	TRUE	0.0269	22	2323	9	0.004	0.409	GO:0006688	BP	143	glycosphingolipid biosynthetic process
1	TRUE	0.027	25	567	5	0.009	0.2	GO:0071526	BP	128	semaphorin-plexin signaling pathway
1	TRUE	0.027	100	5256	44	0.008	0.44	GO:0030218	BP	10	erythrocyte differentiation
1	TRUE	0.0272	41	13734	39	0.003	0.951	GO:0031638	BP	249	zymogen activation
1	TRUE	0.0272	423	202	13	0.064	0.031	GO:0004842	MF	73	ubiquitin-protein transferase activity
1	TRUE	0.0272	37	7945	26	0.003	0.703	GO:0003823	MF	160	antigen binding
1	TRUE	0.0275	108	7672	62	0.008	0.574	GO:0042552	BP	8	myelination
1	TRUE	0.0275	70	16511	70	0.004	1	GO:0007260	BP	49	tyrosine phosphorylation of STAT protein
1	TRUE	0.0275	31	10936	27	0.002	0.871	GO:0070884	BP	80	regulation of calcineurin-NFAT signaling cascade
1	TRUE	0.0275	22	11861	21	0.002	0.955	GO:0009235	BP	63	cobalamin metabolic process
1	TRUE	0.0277	42	1152	9	0.008	0.214	GO:0042743	BP	44	hydrogen peroxide metabolic process
1	TRUE	0.0277	33	438	5	0.011	0.152	GO:0051154	BP	115	negative regulation of striated muscle cell differentiation
1	TRUE	0.028	78	12259	65	0.005	0.833	GO:0048525	BP	223	negative regulation of viral process
1	TRUE	0.0281	150	6026	68	0.011	0.453	GO:0008757	MF	60	S-adenosylmethionine-dependent methyltransferase activity
1	TRUE	0.0282	41	7045	26	0.004	0.634	GO:0010501	BP	106	RNA secondary structure unwinding
1	TRUE	0.0283	28	12112	26	0.002	0.929	GO:0031369	MF	123	translation initiation factor binding
1	TRUE	0.0284	16	10177	15	0.001	0.938	GO:0000966	BP	194	RNA 5'-end processing
1	TRUE	0.0284	110	5696	50	0.009	0.455	GO:0007613	BP	93	memory
1	TRUE	0.0285	55	5862	29	0.005	0.527	GO:0032651	BP	182	regulation of interleukin-1 beta production
1	TRUE	0.0285	256	3842	75	0.02	0.293	GO:0034330	BP	132	cell junction organization
1	TRUE	0.0285	62	5626	31	0.006	0.5	GO:0051540	MF	120	metal cluster binding
1	TRUE	0.0285	71	16043	70	0.004	0.986	GO:0046332	MF	180	SMAD binding
1	TRUE	0.0288	39	15374	39	0.003	1	GO:0051932	BP	13	synaptic transmission, GABAergic
1	TRUE	0.0289	31	14718	31	0.002	1	GO:0032801	BP	236	receptor catabolic process
1	TRUE	0.0291	440	3703	116	0.031	0.264	GO:0016311	BP	127	dephosphorylation
1	TRUE	0.0304	21	11855	20	0.002	0.952	GO:0004622	MF	141	lysophospholipase activity
1	TRUE	0.0307	22	723	5	0.007	0.227	GO:0018126	BP	14	protein hydroxylation
1	TRUE	0.0307	21	8548	17	0.002	0.81	GO:0005112	MF	153	Notch binding
1	TRUE	0.0308	584	16419	547	0.033	0.937	GO:0030155	BP	214	regulation of cell adhesion
1	TRUE	0.0308	472	2259	81	0.036	0.172	GO:0051962	BP	94	positive regulation of nervous system development
1	TRUE	0.0311	82	16361	81	0.005	0.988	GO:1901184	BP	105	regulation of ERBB signaling pathway
1	TRUE	0.0311	90	4781	37	0.008	0.411	GO:0009791	BP	20	post-embryonic development
1	TRUE	0.0312	24	666	5	0.008	0.208	GO:0002183	BP	245	cytoplasmic translational initiation
1	TRUE	0.0312	24	7860	18	0.002	0.75	GO:0048147	BP	226	negative regulation of fibroblast proliferation
1	TRUE	0.0321	26	2545	10	0.004	0.385	GO:0072538	BP	149	T-helper 17 type immune response
1	TRUE	0.0321	132	10675	94	0.009	0.712	GO:0010970	BP	89	transport along microtubule
1	TRUE	0.0321	32	3595	14	0.004	0.438	GO:0038084	BP	136	vascular endothelial growth factor signaling pathway
1	TRUE	0.0323	35	2514	12	0.005	0.343	GO:0070316	BP	158	regulation of G0 to G1 transition
1	TRUE	0.0323	25	4857	14	0.003	0.56	GO:0002360	BP	228	T cell lineage commitment
1	TRUE	0.0324	41	2122	12	0.006	0.293	GO:0016706	MF	116	oxidoreductase activity, acting on paired donors, with incorporation or reduction of molecular oxygen, 2-oxoglutarate as one donor, and incorporation of one atom each of oxygen into both donors
1	TRUE	0.0329	453	5471	165	0.03	0.364	GO:1901652	BP	186	response to peptide
1	TRUE	0.0329	65	497	7	0.014	0.108	GO:0048864	BP	173	stem cell development
1	TRUE	0.0329	18	1445	6	0.004	0.333	GO:0033599	BP	24	regulation of mammary gland epithelial cell proliferation
1	TRUE	0.0329	55	8228	36	0.004	0.655	GO:2000243	BP	56	positive regulation of reproductive process
1	TRUE	0.0329	39	5977	22	0.004	0.564	GO:0072583	BP	185	clathrin-dependent endocytosis
1	TRUE	0.0335	114	4868	45	0.009	0.395	GO:0001085	MF	112	RNA polymerase II transcription factor binding
1	TRUE	0.0336	59	10146	44	0.004	0.746	GO:0016667	MF	133	oxidoreductase activity, acting on a sulfur group of donors
1	TRUE	0.034	132	1179	18	0.015	0.136	GO:0000723	BP	35	telomere maintenance
1	TRUE	0.034	334	3121	78	0.025	0.234	GO:0001667	BP	79	ameboidal-type cell migration
1	TRUE	0.034	246	12057	184	0.015	0.748	GO:0008017	MF	22	microtubule binding
1	TRUE	0.0351	28	12481	26	0.002	0.929	GO:0018198	BP	212	peptidyl-cysteine modification
1	TRUE	0.0351	90	3498	29	0.008	0.322	GO:0006637	BP	96	acyl-CoA metabolic process
1	TRUE	0.0351	41	11694	35	0.003	0.854	GO:1990841	MF	252	promoter-specific chromatin binding
1	TRUE	0.0358	67	10146	49	0.005	0.731	GO:0045454	BP	31	cell redox homeostasis
1	TRUE	0.0361	15	2575	7	0.003	0.467	GO:0046184	BP	168	aldehyde biosynthetic process
1	TRUE	0.0365	15	6329	11	0.002	0.733	GO:0032717	BP	134	negative regulation of interleukin-8 production
1	TRUE	0.0365	241	397	13	0.033	0.054	GO:0000209	BP	167	protein polyubiquitination
1	TRUE	0.0369	40	3609	16	0.004	0.4	GO:0002437	BP	64	inflammatory response to antigenic stimulus
1	TRUE	0.037	41	4971	20	0.004	0.488	GO:1904036	BP	47	negative regulation of epithelial cell apoptotic process
1	TRUE	0.037	47	11073	38	0.003	0.809	GO:0043113	BP	19	receptor clustering
1	TRUE	0.037	56	14671	53	0.004	0.946	GO:0090398	BP	242	cellular senescence
1	TRUE	0.037	420	42	5	0.119	0.012	GO:0051656	BP	82	establishment of organelle localization
1	TRUE	0.037	60	2314	16	0.007	0.267	GO:0010633	BP	161	negative regulation of epithelial cell migration
1	TRUE	0.0374	366	466	19	0.041	0.052	GO:0052548	BP	124	regulation of endopeptidase activity
1	TRUE	0.0374	21	8987	17	0.002	0.81	GO:0030325	BP	254	adrenal gland development
1	TRUE	0.0374	297	12910	232	0.018	0.781	GO:0016042	BP	121	lipid catabolic process
1	TRUE	0.0374	69	11893	56	0.005	0.812	GO:0009064	BP	28	glutamine family amino acid metabolic process
1	TRUE	0.0374	49	13212	44	0.003	0.898	GO:0018208	BP	2	peptidyl-proline modification
1	TRUE	0.0374	20	1389	6	0.004	0.3	GO:0060055	BP	39	angiogenesis involved in wound healing
1	TRUE	0.0374	68	12121	56	0.005	0.824	GO:0048663	BP	227	neuron fate commitment
1	TRUE	0.0374	130	17415	130	0.007	1	GO:0001508	BP	69	action potential
1	TRUE	0.0374	32	3358	13	0.004	0.406	GO:0032451	MF	241	demethylase activity
1	TRUE	0.0376	25	7086	17	0.002	0.68	GO:0001702	BP	215	gastrulation with mouth forming second
1	TRUE	0.0376	118	8278	69	0.008	0.585	GO:0030177	BP	193	positive regulation of Wnt signaling pathway
1	TRUE	0.0376	215	16983	210	0.012	0.977	GO:0006836	BP	177	neurotransmitter transport
1	TRUE	0.0376	91	2553	23	0.009	0.253	GO:1990748	BP	197	cellular detoxification
1	TRUE	0.0378	172	17611	172	0.01	1	GO:1904018	BP	9	positive regulation of vasculature development
1	TRUE	0.0381	17	2314	7	0.003	0.412	GO:0101023	BP	72	vascular endothelial cell proliferation
1	TRUE	0.0383	156	7417	81	0.011	0.519	GO:0030832	BP	33	regulation of actin filament length
1	TRUE	0.0384	237	14199	202	0.014	0.852	GO:0016579	BP	126	protein deubiquitination
1	TRUE	0.0384	239	146	7	0.048	0.029	GO:0045930	BP	253	negative regulation of mitotic cell cycle
1	TRUE	0.0384	175	7446	90	0.012	0.514	GO:0031032	BP	255	actomyosin structure organization
1	TRUE	0.0384	33	2877	12	0.004	0.364	GO:0008038	BP	125	neuron recognition
1	TRUE	0.0384	36	2264	11	0.005	0.306	GO:1902042	BP	52	negative regulation of extrinsic apoptotic signaling pathway via death domain receptors
1	TRUE	0.0384	31	3089	12	0.004	0.387	GO:0005227	MF	65	calcium activated cation channel activity
1	TRUE	0.0386	28	6796	18	0.003	0.643	GO:2000108	BP	118	positive regulation of leukocyte apoptotic process
1	TRUE	0.0386	311	17887	311	0.017	1	GO:0005085	MF	148	guanyl-nucleotide exchange factor activity
1	TRUE	0.0386	132	8414	77	0.009	0.583	GO:0019842	MF	37	vitamin binding
1	TRUE	0.0386	40	2035	11	0.005	0.275	GO:0019894	MF	34	kinesin binding
1	TRUE	0.0388	71	14700	66	0.004	0.93	GO:0044106	BP	207	cellular amine metabolic process
1	TRUE	0.0389	68	16760	68	0.004	1	GO:0055092	BP	74	sterol homeostasis
1	TRUE	0.0389	49	942	8	0.008	0.163	GO:0052742	MF	45	phosphatidylinositol kinase activity
1	TRUE	0.0392	277	16706	266	0.016	0.96	GO:0001505	BP	119	regulation of neurotransmitter levels
1	TRUE	0.0392	165	17603	165	0.009	1	GO:0017157	BP	256	regulation of exocytosis
1	TRUE	0.0392	84	14063	75	0.005	0.893	GO:0048010	BP	62	vascular endothelial growth factor receptor signaling pathway
1	TRUE	0.0392	330	7461	160	0.021	0.485	GO:0032970	BP	229	regulation of actin filament-based process
1	TRUE	0.0395	189	15426	173	0.011	0.915	GO:0045732	BP	203	positive regulation of protein catabolic process
1	TRUE	0.0396	45	5638	23	0.004	0.511	GO:0045599	BP	224	negative regulation of fat cell differentiation
1	TRUE	0.0396	340	6878	153	0.022	0.45	GO:0051098	BP	97	regulation of binding
1	TRUE	0.0397	463	59	6	0.102	0.013	GO:1903827	BP	75	regulation of cellular protein localization
1	TRUE	0.0399	57	4308	23	0.005	0.404	GO:0035019	BP	248	somatic stem cell population maintenance
1	TRUE	0.0399	45	2967	15	0.005	0.333	GO:0002448	BP	230	mast cell mediated immunity
1	TRUE	0.0399	15	3595	8	0.002	0.533	GO:0032693	BP	147	negative regulation of interleukin-10 production
1	TRUE	0.0402	72	16865	72	0.004	1	GO:0042310	BP	219	vasoconstriction
1	TRUE	0.0403	590	115	10	0.087	0.017	GO:0002274	BP	90	myeloid leukocyte activation
1	TRUE	0.0403	25	14611	25	0.002	1	GO:0005328	MF	221	neurotransmitter:sodium symporter activity
1	TRUE	0.0403	77	2553	20	0.008	0.26	GO:0016209	MF	233	antioxidant activity
1	TRUE	0.0418	128	527	10	0.019	0.078	GO:0000910	BP	175	cytokinesis
1	TRUE	0.0418	78	16508	77	0.005	0.987	GO:0048013	BP	103	ephrin receptor signaling pathway
1	TRUE	0.0419	40	1784	10	0.006	0.25	GO:0050681	MF	217	androgen receptor binding
1	TRUE	0.0422	33	600	5	0.008	0.152	GO:0033144	BP	199	negative regulation of intracellular steroid hormone receptor signaling pathway
1	TRUE	0.0422	46	4508	20	0.004	0.435	GO:0045058	BP	172	T cell selection
1	TRUE	0.0422	48	10129	36	0.004	0.75	GO:0008408	MF	42	3'-5' exonuclease activity
1	TRUE	0.0427	51	4027	20	0.005	0.392	GO:0072132	BP	260	mesenchyme morphogenesis
1	TRUE	0.0427	147	316	8	0.025	0.054	GO:0048015	BP	50	phosphatidylinositol-mediated signaling
1	TRUE	0.0427	210	9694	131	0.014	0.624	GO:0008514	MF	25	organic anion transmembrane transporter activity
1	TRUE	0.0435	116	2924	30	0.01	0.259	GO:0071166	BP	5	ribonucleoprotein complex localization
1	TRUE	0.0435	114	15156	105	0.007	0.921	GO:0007034	BP	200	vacuolar transport
1	TRUE	0.0435	103	14614	93	0.006	0.903	GO:0009055	MF	191	electron transfer activity
1	TRUE	0.0436	23	2244	8	0.004	0.348	GO:0016577	BP	30	histone demethylation
1	TRUE	0.0437	79	5445	35	0.006	0.443	GO:0035710	BP	137	CD4-positive, alpha-beta T cell activation
1	TRUE	0.0439	37	6757	22	0.003	0.595	GO:0001974	BP	4	blood vessel remodeling
1	TRUE	0.0439	34	12249	30	0.002	0.882	GO:1900373	BP	23	positive regulation of purine nucleotide biosynthetic process
1	TRUE	0.0439	43	2553	13	0.005	0.302	GO:0016684	MF	151	oxidoreductase activity, acting on peroxide as acceptor
1	TRUE	0.0446	125	10105	84	0.008	0.672	GO:0030048	BP	110	actin filament-based movement
1	TRUE	0.0446	179	17289	177	0.01	0.989	GO:0043177	MF	32	organic acid binding
1	TRUE	0.0447	18	13563	18	0.001	1	GO:0000466	BP	251	maturation of 5.8S rRNA from tricistronic rRNA transcript (SSU-rRNA, 5.8S rRNA, LSU-rRNA)
1	TRUE	0.0449	59	7611	35	0.005	0.593	GO:0032392	BP	234	DNA geometric change
1	TRUE	0.0449	46	2109	12	0.006	0.261	GO:0060119	BP	202	inner ear receptor cell development
1	TRUE	0.0449	60	16079	59	0.004	0.983	GO:0048306	MF	144	calcium-dependent protein binding
1	TRUE	0.0451	16	2695	7	0.003	0.438	GO:0072488	BP	70	ammonium transmembrane transport
1	TRUE	0.0455	64	3874	23	0.006	0.359	GO:0032507	BP	84	maintenance of protein location in cell
1	TRUE	0.0456	287	4341	88	0.02	0.307	GO:0031625	MF	152	ubiquitin protein ligase binding
1	TRUE	0.0458	469	5027	155	0.031	0.33	GO:0019693	BP	239	ribose phosphate metabolic process
1	TRUE	0.0458	63	11596	50	0.004	0.794	GO:0031397	BP	208	negative regulation of protein ubiquitination
1	TRUE	0.0458	16	13138	16	0.001	1	GO:0031342	BP	139	negative regulation of cell killing
1	TRUE	0.0458	21	12715	20	0.002	0.952	GO:0001671	MF	243	ATPase activator activity
1	TRUE	0.0458	17	13387	17	0.001	1	GO:0016917	MF	88	GABA receptor activity
1	TRUE	0.0463	26	816	5	0.006	0.192	GO:0018345	BP	244	protein palmitoylation
1	TRUE	0.0463	133	610	11	0.018	0.083	GO:0051017	BP	190	actin filament bundle assembly
1	TRUE	0.0465	549	15166	479	0.032	0.872	GO:0071407	BP	240	cellular response to organic cyclic compound
1	TRUE	0.0465	82	3902	28	0.007	0.341	GO:1901019	BP	213	regulation of calcium ion transmembrane transporter activity
1	TRUE	0.0465	95	12121	75	0.006	0.789	GO:2000181	BP	183	negative regulation of blood vessel morphogenesis
1	TRUE	0.0469	114	617	10	0.016	0.088	GO:0001704	BP	117	formation of primary germ layer
1	TRUE	0.0469	187	14882	166	0.011	0.888	GO:0003729	MF	51	mRNA binding
1	TRUE	0.047	28	12121	25	0.002	0.893	GO:0043537	BP	67	negative regulation of blood vessel endothelial cell migration
1	TRUE	0.0472	117	13201	97	0.007	0.829	GO:0002244	BP	258	hematopoietic progenitor cell differentiation
1	TRUE	0.0478	249	945	23	0.024	0.092	GO:0045017	BP	257	glycerolipid biosynthetic process
1	TRUE	0.0478	24	1757	7	0.004	0.292	GO:0060142	BP	235	regulation of syncytium formation by plasma membrane fusion
1	TRUE	0.0483	79	14883	73	0.005	0.924	GO:0045814	BP	247	negative regulation of gene expression, epigenetic
1	TRUE	0.0487	40	3545	15	0.004	0.375	GO:0032784	BP	155	regulation of DNA-templated transcription, elongation
1	TRUE	0.0488	36	7607	23	0.003	0.639	GO:0007007	BP	111	inner mitochondrial membrane organization
1	TRUE	0.0492	165	16723	160	0.01	0.97	GO:0071219	BP	7	cellular response to molecule of bacterial origin
1	TRUE	0.0492	216	17201	212	0.012	0.981	GO:1901681	MF	157	sulfur compound binding
1	TRUE	0.0494	88	8454	53	0.006	0.602	GO:0045446	BP	85	endothelial cell differentiation
1	TRUE	0.0494	16	3595	8	0.002	0.5	GO:0048532	BP	184	anatomical structure arrangement
1	TRUE	0.0494	90	16810	89	0.005	0.989	GO:0031532	BP	189	actin cytoskeleton reorganization
1	TRUE	0.0494	39	14384	37	0.003	0.949	GO:0001709	BP	209	cell fate determination
1	TRUE	0.0495	501	101	8	0.079	0.016	GO:0010035	BP	59	response to inorganic substance
1	TRUE	0.0495	25	2165	8	0.004	0.32	GO:0060669	BP	162	embryonic placenta morphogenesis
1	TRUE	0.0498	33	8517	23	0.003	0.697	GO:0086004	BP	176	regulation of cardiac muscle cell contraction
