# Supplementary material for: Common genetic risk variants identified in the SPARK cohort support DDHD2 as a candidate risk gene for autism
Source: Transl Psychiatry. 2020 Aug 3;10:265. doi: 10.1038/s41398-020-00953-9 (PMC7400671; doi:10.1038/s41398-020-00953-9)
Supplement: Supplementary file 9 — Supplementary Table s11 [file 41398_2020_953_MOESM9_ESM.xlsx]

## Sheet: Table S11
Gene ID	hgnc_symbol	Module
ENSG00000003393	ALS2	turquoise
ENSG00000003756	RBM5	turquoise
ENSG00000004534	RBM6	turquoise
ENSG00000005483	KMT2E	turquoise
ENSG00000007001	UPP2	blue
ENSG00000008197	TFAP2D	turquoise
ENSG00000008300	CELSR3	turquoise
ENSG00000009844	VTA1	turquoise
ENSG00000010256	UQCRC1	blue
ENSG00000010319	SEMA3G	brown
ENSG00000011275	RNF216	turquoise
ENSG00000014824	SLC30A9	turquoise
ENSG00000015532	XYLT2	blue
ENSG00000016864	GLT8D1	turquoise
ENSG00000043039	BARX2	brown
ENSG00000047849	MAP4	blue
ENSG00000049759	NEDD4L	turquoise
ENSG00000050426	LETMD1	turquoise
ENSG00000055955	ITIH4	brown
ENSG00000055957	ITIH1	brown
ENSG00000058272	PPP1R12A	turquoise
ENSG00000064012	CASP8	brown
ENSG00000064270	ATP2C2	turquoise
ENSG00000067560	RHOA	turquoise
ENSG00000068745	IP6K2	turquoise
ENSG00000073969	NSF	blue
ENSG00000075618	FSCN1	turquoise
ENSG00000075643	MOCOS	brown
ENSG00000076201	PTPN23	turquoise
ENSG00000076356	PLXNA2	turquoise
ENSG00000077150	NFKB2	brown
ENSG00000078269	SYNJ2	blue
ENSG00000079459	FDFT1	turquoise
ENSG00000082146	STRADB	brown
ENSG00000082153	BZW1	turquoise
ENSG00000085788	DDHD2	blue
ENSG00000088930	XRN2	turquoise
ENSG00000090097	PCBP4	turquoise
ENSG00000091127	PUS7	turquoise
ENSG00000092529	CAPN3	blue
ENSG00000092929	UNC13D	brown
ENSG00000100146	SOX10	blue
ENSG00000100577	GSTZ1	blue
ENSG00000101162	TUBB1	turquoise
ENSG00000102967	DHODH	turquoise
ENSG00000103175	WFDC1	blue
ENSG00000103365	GGA2	turquoise
ENSG00000103591	AAGAB	blue
ENSG00000103966	EHD4	blue
ENSG00000103994	ZNF106	blue
ENSG00000104231	ZFAND1	turquoise
ENSG00000104490	NCALD	blue
ENSG00000104497	SNX16	turquoise
ENSG00000104643	MTMR9	turquoise
ENSG00000105173	CCNE1	blue
ENSG00000107130	NCS1	blue
ENSG00000107789	MINPP1	turquoise
ENSG00000107874	CUEDC2	turquoise
ENSG00000108557	RAI1	turquoise
ENSG00000108591	DRG2	blue
ENSG00000108826	MRPL27	turquoise
ENSG00000108829	LRRC59	turquoise
ENSG00000108883	EFTUD2	turquoise
ENSG00000109320	NFKB1	blue
ENSG00000109323	MANBA	brown
ENSG00000109332	UBE2D3	turquoise
ENSG00000109670	FBXW7	blue
ENSG00000109832	DDX25	turquoise
ENSG00000110031	LPXN	blue
ENSG00000112619	PRPH2	turquoise
ENSG00000113273	ARSB	turquoise
ENSG00000114270	COL7A1	brown
ENSG00000114302	PRKAR2A	turquoise
ENSG00000114646	CSPG5	blue
ENSG00000114648	KLHL18	turquoise
ENSG00000114650	SCAP	blue
ENSG00000114739	ACVR2B	turquoise
ENSG00000114767	RRP9	turquoise
ENSG00000114861	FOXP1	turquoise
ENSG00000114902	SPCS1	blue
ENSG00000114904	NEK4	turquoise
ENSG00000115170	ACVR1	turquoise
ENSG00000115386	REG1A	brown
ENSG00000115504	EHBP1	turquoise
ENSG00000115993	TRAK2	blue
ENSG00000117614	SYF2	turquoise
ENSG00000117643	MAN1C1	blue
ENSG00000118257	NRP2	turquoise
ENSG00000118515	SGK1	blue
ENSG00000119866	BCL11A	turquoise
ENSG00000120071	KANSL1	turquoise
ENSG00000120088	CRHR1	blue
ENSG00000120471	TP53AIP1	brown
ENSG00000121410	A1BG	brown
ENSG00000121769	FABP3	blue
ENSG00000121964	GTDC1	turquoise
ENSG00000121989	ACVR2A	turquoise
ENSG00000122257	RBBP6	turquoise
ENSG00000122417	ODF2L	turquoise
ENSG00000122512	PMS2	blue
ENSG00000122728	TAF1L	brown
ENSG00000123975	CKS2	turquoise
ENSG00000124788	ATXN1	blue
ENSG00000126088	UROD	blue
ENSG00000126217	MCF2L	blue
ENSG00000126226	PCID2	turquoise
ENSG00000128573	FOXP2	turquoise
ENSG00000128655	PDE11A	brown
ENSG00000128683	GAD1	blue
ENSG00000129009	ISLR	blue
ENSG00000129159	KCNC1	blue
ENSG00000129691	ASH2L	turquoise
ENSG00000130475	FCHO1	turquoise
ENSG00000130956	HABP4	blue
ENSG00000131095	GFAP	blue
ENSG00000131558	EXOC4	turquoise
ENSG00000132153	DHX30	turquoise
ENSG00000132361	CLUH	blue
ENSG00000132671	SSTR4	turquoise
ENSG00000133256	PDE6B	blue
ENSG00000133612	AGAP3	turquoise
ENSG00000133639	BTG1	turquoise
ENSG00000133980	VRTN	brown
ENSG00000134759	ELP2	turquoise
ENSG00000134909	ARHGAP32	blue
ENSG00000135250	SRPK2	turquoise
ENSG00000136238	RAC1	blue
ENSG00000136297	MMD2	blue
ENSG00000136573	BLK	brown
ENSG00000136574	GATA4	turquoise
ENSG00000136848	DAB2IP	blue
ENSG00000137204	SLC22A7	brown
ENSG00000137486	ARRB1	blue
ENSG00000137804	NUSAP1	turquoise
ENSG00000137822	TUBGCP4	turquoise
ENSG00000138670	RASGEF1B	turquoise
ENSG00000138796	HADH	turquoise
ENSG00000138829	FBN2	turquoise
ENSG00000140829	DHX38	turquoise
ENSG00000140830	TXNL4B	turquoise
ENSG00000140836	ZFHX3	turquoise
ENSG00000141034	GID4	turquoise
ENSG00000141424	SLC39A6	turquoise
ENSG00000142611	PRDM16	turquoise
ENSG00000143393	PI4KB	turquoise
ENSG00000143398	PIP5K1A	turquoise
ENSG00000143851	PTPN7	brown
ENSG00000143951	WDPCP	turquoise
ENSG00000144283	PKP4	blue
ENSG00000144357	UBR3	blue
ENSG00000144451	SPAG16	blue
ENSG00000145029	NICN1	blue
ENSG00000145354	CISD2	turquoise
ENSG00000145416	2020-03-01	turquoise
ENSG00000145721	LIX1	blue
ENSG00000146926	ASB10	brown
ENSG00000147324	MFHAS1	turquoise
ENSG00000147471	PROSC	blue
ENSG00000147535	PPAPDC1B	turquoise
ENSG00000147548	WHSC1L1	turquoise
ENSG00000148082	SHC3	blue
ENSG00000148337	CIZ1	turquoise
ENSG00000148344	PTGES	brown
ENSG00000148346	LCN2	brown
ENSG00000148843	PDCD11	turquoise
ENSG00000149150	SLC43A1	brown
ENSG00000149571	KIRREL3	blue
ENSG00000149930	TAOK2	blue
ENSG00000150722	PPP1R1C	blue
ENSG00000151445	VIPAS39	turquoise
ENSG00000151715	TMEM45B	brown
ENSG00000151778	SERP2	blue
ENSG00000152669	CCNO	blue
ENSG00000153233	PTPRR	blue
ENSG00000153237	CCDC148	turquoise
ENSG00000153558	FBXL2	turquoise
ENSG00000153930	ANKFN1	blue
ENSG00000154080	CHST9	blue
ENSG00000154319	FAM167A	blue
ENSG00000154328	NEIL2	blue
ENSG00000154920	EME1	turquoise
ENSG00000154928	EPHB1	turquoise
ENSG00000155749	ALS2CR12	blue
ENSG00000155754	ALS2CR11	blue
ENSG00000156096	UGT2B4	brown
ENSG00000156587	UBE2L6	turquoise
ENSG00000156599	ZDHHC5	turquoise
ENSG00000156735	BAG4	turquoise
ENSG00000157927	RADIL	turquoise
ENSG00000158555	GDPD5	turquoise
ENSG00000158865	SLC5A11	blue
ENSG00000159082	SYNJ1	blue
ENSG00000159086	PAXBP1	turquoise
ENSG00000159140	SON	turquoise
ENSG00000159314	ARHGAP27	blue
ENSG00000159459	UBR1	turquoise
ENSG00000159495	TGM7	brown
ENSG00000160746	ANO10	turquoise
ENSG00000160801	PTH1R	blue
ENSG00000161692	DBF4B	brown
ENSG00000161714	PLCD3	blue
ENSG00000162430	SEPN1	brown
ENSG00000162836	ACP6	blue
ENSG00000163093	BBS5	blue
ENSG00000163132	MSX1	turquoise
ENSG00000163564	PYHIN1	brown
ENSG00000163565	IFI16	blue
ENSG00000163576	EFHB	brown
ENSG00000163788	SNRK	turquoise
ENSG00000163832	ELP6	blue
ENSG00000163870	TPRA1	turquoise
ENSG00000163935	SFMBT1	turquoise
ENSG00000163939	PBRM1	turquoise
ENSG00000164037	SLC9B1	brown
ENSG00000164038	SLC9B2	turquoise
ENSG00000164045	CDC25A	turquoise
ENSG00000164047	CAMP	brown
ENSG00000164048	ZNF589	turquoise
ENSG00000164049	FBXW12	brown
ENSG00000164050	PLXNB1	blue
ENSG00000164054	SHISA5	turquoise
ENSG00000164061	BSN	blue
ENSG00000164068	RNF123	blue
ENSG00000164076	CAMKV	turquoise
ENSG00000164080	RAD54L2	turquoise
ENSG00000164081	TEX264	blue
ENSG00000164099	PRSS12	turquoise
ENSG00000164180	TMEM161B	turquoise
ENSG00000164318	EGFLAM	turquoise
ENSG00000164366	CCDC127	turquoise
ENSG00000164604	GPR85	turquoise
ENSG00000164733	CTSB	blue
ENSG00000164871	SPAG11B	turquoise
ENSG00000165046	LETM2	turquoise
ENSG00000165379	LRFN5	blue
ENSG00000167703	SLC43A2	turquoise
ENSG00000168237	GLYCTK	brown
ENSG00000168268	NT5DC2	turquoise
ENSG00000168438	CDC40	blue
ENSG00000168454	TXNDC2	brown
ENSG00000168517	HEXIM2	turquoise
ENSG00000168779	SHOX2	brown
ENSG00000169764	UGP2	blue
ENSG00000169981	ZNF35	turquoise
ENSG00000170633	RNF34	turquoise
ENSG00000170927	PKHD1	brown
ENSG00000171044	XKR6	turquoise
ENSG00000171056	SOX7	blue
ENSG00000171195	MUC7	brown
ENSG00000171502	COL24A1	blue
ENSG00000171574	ZNF584	turquoise
ENSG00000171634	BPTF	turquoise
ENSG00000171681	ATF7IP	turquoise
ENSG00000171914	TLN2	blue
ENSG00000171928	TVP23B	brown
ENSG00000171953	ATPAF2	turquoise
ENSG00000171962	LRRC48	brown
ENSG00000171992	SYNPO	blue
ENSG00000172037	LAMB2	blue
ENSG00000172053	QARS	turquoise
ENSG00000172113	NME6	turquoise
ENSG00000172772	OR10W1	brown
ENSG00000173273	TNKS	turquoise
ENSG00000173421	CCDC36	brown
ENSG00000173473	SMARCC1	turquoise
ENSG00000174238	PITPNA	blue
ENSG00000175324	LSM1	turquoise
ENSG00000175662	TOM1L2	blue
ENSG00000175806	MSRA	turquoise
ENSG00000176165	FOXG1	turquoise
ENSG00000177082	WDR73	turquoise
ENSG00000177303	CASKIN2	blue
ENSG00000177352	CCDC71	turquoise
ENSG00000177479	ARIH2	turquoise
ENSG00000177885	GRB2	turquoise
ENSG00000178035	IMPDH2	turquoise
ENSG00000178057	NDUFAF3	turquoise
ENSG00000178084	HTR3C	brown
ENSG00000178537	SLC25A20	blue
ENSG00000180329	CCDC43	turquoise
ENSG00000181449	SOX2	blue
ENSG00000181585	TMIE	brown
ENSG00000181790	BAI1	blue
ENSG00000182093	WRB	turquoise
ENSG00000182187	CRYGB	brown
ENSG00000182963	GJC1	turquoise
ENSG00000183155	RABIF	turquoise
ENSG00000183166	CALN1	turquoise
ENSG00000183638	RP1L1	brown
ENSG00000183671	GPR1	brown
ENSG00000183873	SCN5A	brown
ENSG00000184428	TOP1MT	turquoise
ENSG00000184486	POU3F2	turquoise
ENSG00000184530	C6orf58	brown
ENSG00000184608	C8orf12	brown
ENSG00000184647	PRSS55	brown
ENSG00000184922	FMNL1	blue
ENSG00000185294	SPPL2C	turquoise
ENSG00000185305	ARL15	turquoise
ENSG00000185420	SMYD3	blue
ENSG00000185909	KLHDC8B	turquoise
ENSG00000186038	HTR3E	brown
ENSG00000186409	CCDC30	blue
ENSG00000186509	OR9Q1	brown
ENSG00000186575	NF2	turquoise
ENSG00000186660	ZFP91	turquoise
ENSG00000186765	FSCN2	brown
ENSG00000186868	MAPT	turquoise
ENSG00000187010	RHD	brown
ENSG00000187730	GABRD	blue
ENSG00000187764	SEMA4D	blue
ENSG00000188452	CERKL	blue
ENSG00000189007	ADAT2	turquoise
ENSG00000196152	ZNF79	turquoise
ENSG00000196166	C8orf86	brown
ENSG00000197249	SERPINA1	blue
ENSG00000197403	OR6N1	brown
ENSG00000197414	GOLGA6L1	brown
ENSG00000197415	VEPH1	turquoise
ENSG00000198218	QRICH1	turquoise
ENSG00000198252	STYX	turquoise
ENSG00000198283	OR5B21	brown
ENSG00000198535	C2CD4A	brown
ENSG00000198561	CTNND1	turquoise
ENSG00000203797	DDO	brown
ENSG00000205309	NT5M	turquoise
ENSG00000211450	C11orf31	brown
ENSG00000213533	TMEM110	turquoise
ENSG00000213672	NCKIPSD	blue
ENSG00000225190	PLEKHM1	blue
ENSG00000225697	SLC26A6	brown
ENSG00000228696	ARL17B	turquoise
ENSG00000242802	AP5Z1	turquoise
ENSG00000253958	CLDN23	brown
ENSG00000254093	PINX1	turquoise
