# Supplementary material for: Common genetic risk variants identified in the SPARK cohort support DDHD2 as a candidate risk gene for autism
Source: Transl Psychiatry. 2020 Aug 3;10:265. doi: 10.1038/s41398-020-00953-9 (PMC7400671; doi:10.1038/s41398-020-00953-9)
Supplement: Supplementary file 10 — Supplementary Table s13 [file 41398_2020_953_MOESM10_ESM.xlsx]

## Sheet: Table S13
SNP	Chrom	POS	A1	A2	Risk	OR (A1)	GWAS-P	Ref	Alt	logFC (Alt)	AveExpr	t	P.Value	B	mpraFDR
rs10095753	8	38379372	A	G	G	0.875462	2.00517e-05	G	A	0.228191	-0.0137305	2.4391	0.0190239	-3.84824	0.0576827
rs10099378	8	38377869	T	C	C	0.875175	1.91098e-05	C	T	0.0640648	-0.0291901	2.12948	0.0391114	-5.60912	0.0982799
rs10100090	8	38277359	A	C	C	0.874573	1.78644e-05	C	A	0.0454437	-0.182798	1.23699	0.222955	-6.97636	0.36416
rs10100894	8	38285839	C	T	T	0.882919	4.75839e-05	T	C	0.0743488	-0.290647	0.831369	0.410461	-6.36326	0.522404
rs10101096	8	38434629	C	A	A	0.859629	8.15895e-07	A	C	0.408093	0.0218315	2.9448	0.00524587	-2.42045	0.0201875
rs10101145	8	38286054	G	T	T	0.882944	4.7842e-05	T	G	-0.05815	-0.108724	-1.84217	0.0725089	-6.07003	0.161497
rs10101168	8	38336000	T	C	C	0.874643	1.73585e-05	C	T	0.0925992	-0.0557803	2.60746	0.0125702	-4.44358	0.0424787
rs10102341	8	38303951	C	T	T	0.881338	3.7177e-05	T	C	0.208825	0.032332	1.82444	0.0751947	-4.90461	0.162663
rs10107763	8	38375220	T	G	G	0.881164	3.63865e-05	G	T	-0.0955376	-0.12006	-1.81697	0.0763518	-5.56983	0.162663
rs10109023	8	38286022	T	G	G	0.883098	4.89328e-05	G	T	0.0076884	-0.174429	0.256301	0.798968	-7.78417	0.88976
rs10448063	8	38352757	A	G	G	0.880352	3.15728e-05	G	A	0.122685	0.0417021	3.07457	0.00369489	-3.16984	0.0157435
rs10958682	8	38415434	C	T	T	0.872303	1.35214e-05	T	C	0.0186283	0.0796026	0.215954	0.830068	-6.74397	0.914007
rs10958683	8	38416675	G	C	C	0.873858	1.59199e-05	C	G	0.115941	-0.154038	2.4558	0.0182703	-4.66467	0.0576827
rs112537273	8	38390788	C	T	T	0.864042	3.55142e-06	T	C	0.00417311	-0.108053	0.103299	0.918217	-7.55134	0.948498
rs1149	8	38268841	C	G	G	0.884249	5.81289e-05	G	C	-0.185303	-0.0374207	-4.9031	1.45326e-05	2.11393	0.000178025
rs11785041	8	38348724	T	C	C	0.867091	5.28026e-06	C	T	-0.0840563	-0.120168	-1.65239	0.105902	-6.0509	0.211804
rs11985168	8	38302525	T	C	C	0.87643	2.31907e-05	C	T	-0.0382762	0.0932779	-0.914396	0.365722	-7.05929	0.499729
rs11986274	8	38401963	C	T	T	0.879897	2.96063e-05	T	C	-0.165385	0.0355022	-3.68719	0.000644038	-1.40116	0.00394473
rs11989357	8	38337043	G	C	C	0.881599	3.78677e-05	C	G	0.00727129	-0.0815293	0.186593	0.852877	-7.6368	0.918483
rs12056642	8	38307554	G	A	A	0.876277	2.26268e-05	A	G	0.019942	-0.247883	0.387518	0.700327	-7.32894	0.798047
rs12114353	8	38334526	G	A	A	0.882258	4.22526e-05	A	G	0.0352069	2.47652	1.08975	0.282029	-7.16542	0.431856
rs12386976	8	38294926	G	A	A	0.880185	2.97627e-05	A	G	-0.273493	1.02777	-5.63338	1.33012e-06	4.631	2.85852e-05
rs12677006	8	38406595	G	C	C	0.870959	7.12772e-06	C	G	0.102275	-0.181615	2.9569	0.00507882	-3.63562	0.0201875
rs12677360	8	38370046	A	G	G	0.867123	5.55026e-06	G	A	-0.19249	-0.227691	-4.65348	3.24459e-05	1.34774	0.0003533
rs12677788	8	38345905	A	G	G	0.879278	2.69982e-05	G	A	-0.0535803	-0.42716	-1.03032	0.308751	-6.76259	0.460168
rs12678205	8	38382490	G	A	A	0.880632	3.235e-05	A	G	0.0194768	-0.094744	0.945046	0.350033	-7.66847	0.490047
rs12681196	8	38379076	G	C	C	0.875787	2.11607e-05	C	G	0.14467	-0.264581	3.07736	0.00366681	-3.04416	0.0157435
rs12681483	8	38392277	C	T	T	0.875818	1.64648e-05	T	C	0.172425	-0.380155	5.04247	9.24575e-06	2.40137	0.000129441
rs12681501	8	38392317	C	T	T	0.879597	2.97289e-05	T	C	-0.132825	-0.186644	-2.37459	0.0222068	-4.52212	0.0621791
rs13317	8	38411996	C	T	T	0.879893	2.91392e-05	T	C	0.051477	-0.303776	1.34768	0.184978	-6.74397	0.318032
rs144330574	8	38404975	C	CAAACA	CAAACA	0.862084	2.76632e-06	caaaca	c	0.0457338	-0.00419473	1.44142	0.156872	-6.71119	0.284694
rs1488935	8	38276275	A	G	G	0.877969	2.4313e-05	G	A	-0.00375679	-0.239115	-0.0702293	0.944344	-7.27239	0.960743
rs1488936	8	38356221	T	A	A	0.871365	7.93936e-06	A	T	-0.00736534	-0.151727	-0.10172	0.919462	-6.9379	0.948498
rs16887325	8	38315857	C	G	G	0.882365	4.29318e-05	G	C	-0.219156	-0.386864	-3.47908	0.00118431	-1.91778	0.00644789
rs16887340	8	38366179	T	C	C	0.873374	1.44214e-05	C	T	0.94858	-0.241195	3.78024	0.00048821	-0.154789	0.00318964
rs16887378	8	38438225	C	T	T	0.851091	1.44801e-07	T	C	-0.167664	-0.190529	-3.54081	0.000990077	-1.72881	0.0057075
rs17175814	8	38434948	T	A	A	0.854187	3.8799e-07	A	T	-0.0323622	-0.044215	-0.842135	0.404476	-7.18804	0.522404
rs1906672	8	38272507	A	G	G	0.877441	2.86171e-05	G	A	0.0834691	-0.0616058	2.15378	0.0370356	-5.28681	0.0955128
rs1975132	8	38360094	G	C	C	0.880433	3.20202e-05	C	G	0.0455297	-0.163363	1.4781	0.146833	-6.66638	0.271502
rs2016875	8	38401517	A	C	C	0.867821	4.65182e-06	C	A	-0.240948	-0.317801	-5.60549	1.45843e-06	4.45968	2.85852e-05
rs2130033	8	38360223	C	T	T	0.881572	3.78511e-05	T	C	-0.160366	-0.267585	-3.35705	0.00168068	-2.41183	0.00866875
rs2171616	8	38305785	A	T	T	0.881607	3.84945e-05	T	A	0.0505447	-0.437937	1.09277	0.280714	-6.9059	0.431856
rs2234549	8	38330495	G	A	A	0.879752	2.86768e-05	A	G	-0.100903	-0.419469	-2.93703	0.00535588	-3.82438	0.0201875
rs2234555	8	38321249	A	C	C	0.87629	2.2647e-05	C	A	-0.105398	-0.214133	-1.33499	0.18906	-5.99483	0.319447
rs2280847	8	38318669	G	T	T	0.881816	3.93848e-05	T	G	-0.038624	-0.0823013	-0.989974	0.327848	-7.02059	0.46564
rs2293971	8	38426493	T	C	C	0.860325	1.37285e-06	C	T	-0.15906	-0.238408	-3.9955	0.00025467	-0.675284	0.00178269
rs2304000	8	38429293	G	C	C	0.862128	1.65404e-06	C	G	0.0306692	-0.346747	0.5565	0.580818	-7.01933	0.685785
rs2411256	8	38435945	A	G	G	0.863041	1.56112e-06	G	A	0.0410641	-0.280464	1.00783	0.3193	-7.02553	0.460168
rs2411257	8	38435959	C	T	T	0.855581	3.36841e-07	T	C	0.0813477	-0.380106	2.32638	0.0248901	-5.14729	0.0677563
rs28439472	8	38297649	A	G	G	0.883264	4.9397e-05	G	A	-0.0085899	-0.100507	-0.155327	0.877306	-7.29513	0.934522
rs28460372	8	38342703	G	T	T	0.87967	2.82389e-05	T	G	0.0430926	-0.0936645	0.901899	0.372247	-6.94505	0.499729
rs28674538	8	38341271	G	A	A	0.881415	3.68865e-05	A	G	0.292116	2.36674	4.60674	3.76694e-05	1.69495	0.00036916
rs28681082	8	38402922	T	C	C	0.872201	1.32933e-05	C	T	0.180745	-0.0757723	1.90959	0.0630228	-4.908	0.143633
rs34703236	8	38296425	CA	C	C	0.881196	3.8328e-05	ca	c	-0.07246	0.028067	-1.21597	0.230776	-6.39002	0.370755
rs34899367	8	38364053	C	CT	CT	0.875612	2.07404e-05	ct	c	-0.364502	1.3682	-10.2723	4.92192e-13	19.2903	2.41174e-11
rs3739252	8	38270250	C	T	T	0.882847	4.57239e-05	T	C	-0.168267	-0.16698	-2.43048	0.0194238	-4.23479	0.0576827
rs3779921	8	38425690	A	C	C	0.859538	1.17843e-06	C	A	0.148887	-0.235711	4.17667	0.000145827	-0.330198	0.00119092
rs3824289	8	38272915	A	C	C	0.878731	3.69125e-05	C	A	-0.115349	-0.0782551	-2.53027	0.0152288	-4.38397	0.0497474
rs3830326	8	38267549	CCTTA	C	C	0.884487	6.12738e-05	cctta	c	0.0406137	-0.155181	0.871292	0.388541	-7.1122	0.514555
rs4647903	8	38415064	A	C	C	0.862034	2.62819e-06	C	A	0.147735	0.0846436	2.92022	0.00560113	-3.32935	0.02033
rs4647905	8	38415024	G	C	C	0.867078	5.89738e-06	C	G	0.0764787	-0.134925	2.18388	0.0345989	-5.36018	0.0916403
rs4647907	8	38430037	T	C	C	0.85951	1.06956e-06	C	T	0.0242358	-0.014206	1.01076	0.317912	-7.50381	0.460168
rs55634742	8	38333416	C	T	T	0.865684	4.39906e-06	T	C	0.350543	-0.249832	5.68309	1.1287e-06	5.02466	2.85852e-05
rs55703821	8	38296053	T	A	A	0.869144	7.57459e-06	A	T	-0.0307726	-0.0607007	-0.73511	0.466352	-7.32227	0.571282
rs55796824	8	38385610	G	A	A	0.878314	2.27641e-05	A	G	-0.0280084	0.104051	-0.678959	0.500883	-7.30206	0.606007
rs56300324	8	38323043	G	T	T	0.867856	4.54548e-06	T	G	-0.196177	0.213711	-4.54044	4.65219e-05	1.1127	0.000414467
rs57011135	8	38335493	C	A	A	0.874617	1.73119e-05	A	C	0.0808796	0.0581571	2.10493	0.0413117	-5.36341	0.101214
rs57984710	8	38271610	C	T	T	0.875084	1.43305e-05	T	C	0.172847	-0.18987	4.00276	0.000249084	-0.555772	0.00178269
rs58279725	8	38355093	C	T	T	0.874115	1.21102e-05	T	C	0.0404382	-0.292861	1.02438	0.311512	-7.24053	0.460168
rs59024697	8	38375328	TA	T	T	0.873197	1.0587e-05	t	ta	0.069851	-0.327873	1.36735	0.178778	-6.37579	0.312862
rs59498392	8	38402915	G	C	C	0.862994	2.9348e-06	C	G	-0.0489375	0.0568018	-1.10997	0.27332	-6.75648	0.431856
rs59978327	8	38326077	A	G	G	0.867728	6.03514e-06	G	A	-0.0392317	-0.233855	-1.28368	0.206281	-7.02794	0.342636
rs60312002	8	38335495	G	C	C	0.874612	1.72964e-05	C	G	0.014728	-0.0293205	0.335643	0.738809	-7.44515	0.832222
rs60527016	8	38442106	C	T	T	0.84166	4.70149e-08	T	C	0.0549048	-0.20168	1.5894	0.11946	-6.43887	0.22955
rs60558877	8	38382980	A	G	G	0.864835	3.89969e-06	G	A	-0.181869	1.12391	-5.11933	7.19786e-06	2.78734	0.000117565
rs60903460	8	38346897	ATT	A	A	0.882781	4.6881e-05	a	att	-0.0131151	-0.289295	-0.187385	0.85226	-7.04078	0.918483
rs6474268	8	38356988	G	A	A	0.881158	3.53955e-05	A	G	-0.0280193	-0.120828	-0.747964	0.458644	-7.36093	0.568951
rs67908914	8	38310397	A	ATAC	ATAC	0.873146	1.40321e-05	a	atac	-0.0323002	-0.0368541	-0.44273	0.66023	-6.89755	0.761207
rs6984464	8	38283861	A	G	G	0.871812	8.69255e-06	G	A	-0.0764528	-0.0187275	-1.94883	0.0580074	-5.6659	0.135351
rs6996860	8	38386347	G	T	T	0.879435	2.62569e-05	T	G	-0.0765228	-0.00145716	-3.12229	0.00324201	-3.5667	0.0157435
rs7001340	8	38404715	C	T	T	0.863898	3.26295e-06	T	C	0.717531	0.627037	21.8095	1.50915e-24	45.8524	1.47896e-22
rs7005874	8	38431048	G	C	C	0.860295	8.70196e-07	C	G	0.00206357	0.0985065	0.0495152	0.960743	-7.51031	0.960743
rs7012844	8	38389244	C	T	T	0.870027	6.77746e-06	T	C	0.0300025	-0.218802	0.469779	0.640939	-7.00376	0.747763
rs72630609	8	38343714	T	C	C	0.865365	4.17654e-06	C	T	-0.13544	-0.49941	-2.39625	0.0210882	-4.42985	0.0607836
rs72630614	8	38356065	G	A	A	0.878398	2.31312e-05	A	G	0.00504431	-0.0508907	0.113677	0.910035	-7.36144	0.948498
rs72630617	8	38373796	T	A	A	0.881946	4.00277e-05	A	T	0.0283374	-0.265217	0.648355	0.52028	-7.27338	0.621798
rs72630620	8	38376991	T	C	C	0.875419	1.99008e-05	C	T	0.0977571	0.602318	1.74095	0.0890051	-5.65218	0.184432
rs72630624	8	38382874	T	C	C	0.874319	1.66462e-05	C	T	0.0305559	-0.0869032	0.78352	0.437712	-7.37376	0.549946
rs72644720	8	38277262	T	G	G	0.866621	4.94712e-06	G	T	0.068948	0.0446914	2.01466	0.0503635	-5.68102	0.120381
rs76177635	8	38304457	GT	G	G	0.878802	2.54556e-05	g	gt	0.0648594	-0.143967	1.7335	0.0903342	-6.03639	0.184432
rs7816998	8	38399988	A	G	G	0.864838	4.02239e-06	G	A	0.0778762	-0.12275	1.57324	0.123156	-6.09939	0.232102
rs7821392	8	38367831	C	T	T	0.876962	2.48239e-05	T	C	-0.181337	-0.318484	-3.08167	0.0036239	-2.87711	0.0157435
rs7823681	8	38285217	C	T	T	0.88383	5.49633e-05	T	C	-0.0326395	-0.104244	-0.832788	0.409669	-7.16226	0.522404
rs7837189	8	38290322	T	C	C	0.876342	2.29034e-05	C	T	0.157383	-0.150637	2.88673	0.00612142	-3.42695	0.021425
rs7845284	8	38284697	C	T	T	0.881198	3.73184e-05	T	C	-0.00198659	-0.173562	-0.0556896	0.955853	-7.64476	0.960743
rs7845911	8	38277894	C	T	T	0.877127	3.45477e-05	T	C	-0.0713156	-0.149033	-0.909563	0.368237	-6.40676	0.499729
rs9198	8	38263203	C	T	T	0.886975	8.85757e-05	T	C	0.0799188	-0.189632	1.39548	0.170196	-6.18793	0.303258
rs9643870	8	38259274	G	A	A	0.880691	4.66029e-05	A	G	-0.0789104	0.0985775	-1.63947	0.108575	-5.95915	0.212808
